# Supplementary material for: Crystal structure of N-[3-(2-chloro­benzo­yl)-5-ethyl­thio­phen-2-yl]-2-[(E)-(2-hy­droxy­benzyl­idene)amino]­acetamide
Source: Acta Crystallogr Sect E Struct Rep Online. 2014 Aug 16;70(Pt 9):o1011–2. doi: 10.1107/S1600536814018224 (PMC4186110; doi:10.1107/S1600536814018224)
Supplement: Supplementary file 1 [file e-70-o1011-sup1.cif]

##############################################################################
#                                                                            #
# This CIF contains the data in a paper accepted for publication in          #
# Acta Crystallographica Section E. It conforms to the requirements of       #
# Notes for Authors for Acta Crystallographica Section E, and has been       #
# peer reviewed under the auspices of the IUCr Commission on Journals.       #
#                                                                            #
# Full details of the Crystallographic Information File format               #
# are given in the paper "The Crystallographic Information File (CIF):       #
# a New Standard Archive File for Crystallography" by S. R. Hall, F. H.      #
# Allen and I. D. Brown [Acta Cryst. (1991), A47, 655-685].                  #
#                                                                            #
# The current version of the core CIF dictionary is obtainable from          #
# ftp://ftp.iucr.org/pub/cif_core.dic.                                       #
#                                                                            #
# Software is freely available for graphical display of the structure(s)     #
# in this CIF. For information consult the CIF software page                 #
# http://www.iucr.org/resources/cif/software.                                #
#                                                                            #
# This file may be used for bona fide research purposes within the           #
# scientific community so long as proper attribution is given to the journal # 
# article from which it was obtained.                                        #
#                                                                            #
##############################################################################
data_I
_database_code_depnum_ccdc_archive 'CCDC 1018596'
_audit_creation_method
;
  Olex2 1.2
  (compiled Apr 23 2013 17:54:37, GUI svn.r4466)
;
_journal_date_recd_electronic     2014-07-24
_journal_date_accepted     2014-08-08
_journal_name_full     'Acta Crystallographica, Section E'
_journal_year     2014
_journal_volume     70
_journal_issue      9
_journal_page_first     o1011
_journal_page_last     o1012
_journal_paper_category     HO
_journal_paper_doi     10.1107/S1600536814018224
_journal_coeditor_code     ZS2311
_publ_contact_author_name     'Jasinski, Jerry P.'
_publ_contact_author_address
;
Department of Chemistry
Keene State College
229 Main Street
Keene, New Hampshire 03435, USA
;
_publ_contact_author_email     jjasinski@keene.edu
_publ_contact_author_fax     ?
_publ_contact_author_phone     '603 358-2563'
_publ_section_title
;\
Crystal structure of
<i>N</i>-[3-(2-chlorobenzoyl)-5-ethylthiophen-2-yl]-2-[(<i>E</i>)-(2-\
hydroxybenzylidene)amino]acetamide
;
loop_
    _publ_author_name
    _publ_author_address
    'Kaur, Manpreet'
;
Department of Studies in Chemistry
University of Mysore
Manasagangotri,  Mysore 570 006, India
;
    'Jasinski, Jerry P.'
;
Department of Chemistry
Keene State College
229 Main Street
Keene, NH 03435-2001, USA
;
    'Kavitha, Channappa N.'
;
Department of Studies in Chemistry
University of Mysore
Manasagangotri, Mysore 570 006, India
;
    'Yathirajan, Hemmige S.'
;
Department of Studies in Chemistry
University of Mysore
Manasagangotri, Mysore 570 006, India
;
    'Byrappa, K.'
;
Materials Science Center,
University of Mysore,
Vijyana Bhavan Building,
Manasagangothri, Mysore 570 006, India
;
_chemical_name_systematic
;\
<i>N</i>-[3-(2-Chlorobenzoyl)-5-ethylthiophen-2-yl]-\
2-[(<i>E</i>)-(2-hydroxybenzylidene)amino]acetamide
;
_chemical_formula_moiety     'C22 H19 Cl N2 O3 S'
_chemical_formula_sum     'C22 H19 Cl N2 O3 S'
_chemical_formula_iupac     'C22 H19 Cl N2 O3 S'
_chemical_formula_weight     426.90
_chemical_melting_point     ?
_shelx_space_group_comment
;
The symmetry employed for this shelxl refinement is uniquely defined
by the following loop, which should always be used as a source of
symmetry information in preference to the above space-group names.
They are only intended as comments.
;
_space_group_crystal_system     monoclinic
_space_group_name_H-M_alt     'P 21/c'
_space_group_name_Hall     '-P 2ybc'
loop_
    _space_group_symop_operation_xyz
    'x, y, z'
    '-x, y+1/2, -z+1/2'
    '-x, -y, -z'
    'x, -y-1/2, z-1/2'
_cell_length_a     9.7888(2)
_cell_length_b     16.9476(3)
_cell_length_c     12.2863(3)
_cell_angle_alpha     90
_cell_angle_beta     90.6654(19)
_cell_angle_gamma     90
_cell_volume     2038.11(7)
_cell_formula_units_Z     4
_cell_measurement_reflns_used     6410
_cell_measurement_theta_min     4.4380
_cell_measurement_theta_max     71.5180
_cell_measurement_temperature     173(2)
_exptl_crystal_description     irregular
_exptl_crystal_colour     'pale yellow'
_exptl_crystal_size_max     0.32
_exptl_crystal_size_mid     0.28
_exptl_crystal_size_min     0.18
_exptl_crystal_density_diffrn     1.391
_exptl_crystal_density_meas     ?
_exptl_crystal_density_method     ?
_exptl_crystal_F_000     888
_exptl_absorpt_coefficient_mu     2.838
_exptl_absorpt_correction_type     multi-scan
_exptl_absorpt_process_details
;
(CrysAlis PRO; Agilent, 2012)
;
_shelx_estimated_absorpt_T_min     ?
_shelx_estimated_absorpt_T_max     ?
_exptl_absorpt_correction_T_min     0.80214
_exptl_absorpt_correction_T_max     1.00000
_exptl_special_details
;
1H NMR (400 MHz, CDCl3): \d 12.39 (s, 1H), 12.18 (s, 1H), 8.51 (s, 1H),
7.45-7.28 (m, 6H), 7.06 (d, J = 8.4 Hz, 1H), 6.92 (t, J = 7.6 Hz, 1H),
6.38 (d, J = 1.2 Hz, 1H), 4.61 (s, 2H), 2.70 (q, J = 7.6 Hz, 2H),
1.27-1.23 (m, 3H).
13C NMR (400 MHz, CDCl3): \d 191.0, 169.4, 166.8, 160.7, 148.4, 139.4,
137.4, 133.3, 132.3, 130.7, 130.5, 129.9, 128.3, 126.6, 121.3, 121.2,
121.1, 119.0, 118.4, 117.4, 62.8, 22.8, 15.5.
MS: m/z = 426.91 (Calculated), m/z = 426.94 [M]^+^ (found).
;
_diffrn_ambient_temperature     173(2)
_diffrn_radiation_type     CuK\a
_diffrn_radiation_wavelength     1.54184
_diffrn_measurement_device_type     'Agilent Xcalibur Eos Gemini'
_diffrn_measurement_method     '\w scans'
_diffrn_detector_area_resol_mean     16.0416
_diffrn_reflns_number     14124
_diffrn_reflns_av_R_equivalents     0.0280
_diffrn_reflns_theta_min     4.445
_diffrn_reflns_theta_max     71.347
_diffrn_reflns_theta_full     67.684
_diffrn_measured_fraction_theta_max     0.987
_diffrn_measured_fraction_theta_full     0.999
_diffrn_reflns_limit_h_min     -12
_diffrn_reflns_limit_h_max     10
_diffrn_reflns_limit_k_min     -15
_diffrn_reflns_limit_k_max     20
_diffrn_reflns_limit_l_min     -15
_diffrn_reflns_limit_l_max     14
_refine_special_details     ?
_reflns_number_total     3909
_reflns_number_gt     3459
_reflns_threshold_expression     I>2\s(I)
_refine_ls_structure_factor_coef     Fsqd
_refine_ls_matrix_type     full
_refine_ls_R_factor_all     0.0423
_refine_ls_R_factor_gt     0.0366
_refine_ls_wR_factor_gt     0.0977
_refine_ls_wR_factor_ref     0.1024
_refine_ls_goodness_of_fit_ref     1.019
_refine_ls_restrained_S_all     1.019
_refine_ls_number_reflns     3909
_refine_ls_number_parameters     264
_refine_ls_number_restraints     0
_refine_ls_hydrogen_treatment     constr
_refine_ls_weighting_scheme     calc
_refine_ls_weighting_details
              'w=1/[\s^2^(Fo^2^)+(0.0595P)^2^+0.7231P] where P=(Fo^2^+2Fc^2^)/3'
_atom_sites_solution_hydrogens     geom
_atom_sites_solution_primary     direct
_atom_sites_solution_secondary     ?
_refine_ls_shift/su_max     0.001
_refine_ls_shift/su_mean     0.000
_refine_diff_density_max     0.419
_refine_diff_density_min     -0.290
_refine_ls_extinction_method     none
_refine_ls_extinction_coef     .
loop_
    _atom_type_symbol
    _atom_type_description
    _atom_type_scat_dispersion_real
    _atom_type_scat_dispersion_imag
    _atom_type_scat_source
    'C' 'C' 0.0181 0.0091
                         'International Tables Vol C Tables 4.2.6.8 and 6.1.1.4'
    'H' 'H' 0.0000 0.0000
                         'International Tables Vol C Tables 4.2.6.8 and 6.1.1.4'
    'N' 'N' 0.0311 0.0180
                         'International Tables Vol C Tables 4.2.6.8 and 6.1.1.4'
    'O' 'O' 0.0492 0.0322
                         'International Tables Vol C Tables 4.2.6.8 and 6.1.1.4'
    'S' 'S' 0.3331 0.5567
                         'International Tables Vol C Tables 4.2.6.8 and 6.1.1.4'
    'Cl' 'Cl' 0.3639 0.7018
                         'International Tables Vol C Tables 4.2.6.8 and 6.1.1.4'
_computing_data_collection     'CrysAlis PRO (Agilent, 2012)'
_computing_cell_refinement     'CrysAlis PRO (Agilent, 2012)'
_computing_data_reduction     'CrysAlis RED (Agilent, 2012)'
_computing_structure_solution     'SUPERFLIP (Palatinus & Chapuis, 2007)'
_computing_structure_refinement     'SHELXL2012 (Sheldrick, 2008)'
_computing_molecular_graphics     'OLEX2 (Dolomanov <i>et al.</i>, 2009)'
_computing_publication_material     'OLEX2 (Dolomanov <i>et al.</i>, 2009)'
loop_
    _atom_site_type_symbol
    _atom_site_label
    _atom_site_fract_x
    _atom_site_fract_y
    _atom_site_fract_z
    _atom_site_U_iso_or_equiv
    _atom_site_adp_type
    _atom_site_calc_flag
    _atom_site_occupancy
    _atom_site_disorder_assembly
    _atom_site_disorder_group
    Cl Cl1 0.51629(5) 0.31401(3) 0.21556(4) 0.04758(15) Uani d 1 . .
    S S1 0.72524(4) 0.53992(2) -0.03408(3) 0.03034(13) Uani d 1 . .
    O O1 0.90220(15) 0.32692(8) 0.14607(11) 0.0450(4) Uani d 1 . .
    O O2 0.89582(15) 0.48587(9) -0.19425(12) 0.0488(4) Uani d 1 . .
    O O3 1.20084(14) 0.26518(8) 0.07197(10) 0.0389(3) Uani d 1 . .
    H H3 1.1619 0.2959 0.0304 0.058 Uiso calc 1 . .
    N N1 0.89927(14) 0.41330(9) -0.04031(11) 0.0298(3) Uani d 1 . .
    H H1 0.9353 0.3731 -0.0084 0.036 Uiso calc 1 . .
    N N2 1.09746(14) 0.31536(9) -0.11697(11) 0.0296(3) Uani d 1 . .
    C C1 0.81400(18) 0.37146(11) 0.18143(14) 0.0337(4) Uani d 1 . .
    C C2 0.75997(17) 0.43810(10) 0.12005(14) 0.0301(4) Uani d 1 . .
    C C3 0.65870(17) 0.49297(10) 0.15660(14) 0.0312(4) Uani d 1 . .
    H H3A 0.6172 0.4893 0.2241 0.037 Uiso calc 1 . .
    C C4 0.62912(17) 0.55044(10) 0.08380(14) 0.0303(4) Uani d 1 . .
    C C5 0.80425(17) 0.45664(10) 0.01659(14) 0.0277(3) Uani d 1 . .
    C C6 0.76476(19) 0.35931(11) 0.29613(14) 0.0347(4) Uani d 1 . .
    C C7 0.6345(2) 0.33302(10) 0.31984(15) 0.0361(4) Uani d 1 . .
    C C8 0.5958(2) 0.31975(11) 0.42645(17) 0.0459(5) Uani d 1 . .
    H H8 0.5078 0.3025 0.4416 0.055 Uiso calc 1 . .
    C C9 0.6891(3) 0.33232(14) 0.50999(17) 0.0542(6) Uani d 1 . .
    H H9 0.6642 0.3226 0.5816 0.065 Uiso calc 1 . .
    C C10 0.8190(3) 0.35918(16) 0.48780(18) 0.0579(6) Uani d 1 . .
    H H10 0.8811 0.3679 0.5443 0.069 Uiso calc 1 . .
    C C11 0.8567(2) 0.37316(14) 0.38070(17) 0.0479(5) Uani d 1 . .
    H H11 0.9438 0.3919 0.3658 0.058 Uiso calc 1 . .
    C C12 0.93954(17) 0.42990(11) -0.14303(14) 0.0325(4) Uani d 1 . .
    C C13 1.04302(19) 0.37442(12) -0.19171(14) 0.0366(4) Uani d 1 . .
    H H13A 1.0007 0.3476 -0.2531 0.044 Uiso calc 1 . .
    H H13B 1.1184 0.4054 -0.2193 0.044 Uiso calc 1 . .
    C C14 1.13375(17) 0.24926(10) -0.15744(13) 0.0288(3) Uani d 1 . .
    H H14 1.1191 0.2404 -0.2314 0.035 Uiso calc 1 . .
    C C15 1.19709(17) 0.18724(10) -0.09226(14) 0.0285(3) Uani d 1 . .
    C C16 1.22675(17) 0.19676(10) 0.01912(13) 0.0289(3) Uani d 1 . .
    C C17 1.28505(19) 0.13503(12) 0.07805(15) 0.0376(4) Uani d 1 . .
    H H17 1.3040 0.1412 0.1519 0.045 Uiso calc 1 . .
    C C18 1.3150(2) 0.06443(12) 0.02676(18) 0.0461(5) Uani d 1 . .
    H H18 1.3542 0.0234 0.0665 0.055 Uiso calc 1 . .
    C C19 1.2869(2) 0.05440(12) -0.08316(19) 0.0483(5) Uani d 1 . .
    H H19 1.3071 0.0068 -0.1171 0.058 Uiso calc 1 . .
    C C20 1.2291(2) 0.11509(11) -0.14174(15) 0.0387(4) Uani d 1 . .
    H H20 1.2109 0.1082 -0.2156 0.046 Uiso calc 1 . .
    C C21 0.52840(19) 0.61717(10) 0.09042(17) 0.0373(4) Uani d 1 . .
    H H21A 0.4703 0.6163 0.0259 0.045 Uiso calc 1 . .
    H H21B 0.5780 0.6667 0.0907 0.045 Uiso calc 1 . .
    C C22 0.43888(19) 0.61370(11) 0.19068(16) 0.0387(4) Uani d 1 . .
    H H22A 0.4948 0.6193 0.2549 0.058 Uiso calc 1 . .
    H H22B 0.3922 0.5639 0.1927 0.058 Uiso calc 1 . .
    H H22C 0.3731 0.6557 0.1877 0.058 Uiso calc 1 . .
loop_
    _atom_site_aniso_label
    _atom_site_aniso_U_11
    _atom_site_aniso_U_22
    _atom_site_aniso_U_33
    _atom_site_aniso_U_12
    _atom_site_aniso_U_13
    _atom_site_aniso_U_23
    Cl1 0.0494(3) 0.0435(3) 0.0499(3) -0.0040(2) 0.0038(2) -0.0039(2)
    S1 0.0306(2) 0.0277(2) 0.0327(2) 0.00170(15) -0.00142(16) 0.00588(15)
    O1 0.0500(8) 0.0504(8) 0.0350(7) 0.0261(6) 0.0130(6) 0.0114(6)
    O2 0.0476(8) 0.0570(9) 0.0421(8) 0.0170(7) 0.0090(6) 0.0233(7)
    O3 0.0495(8) 0.0438(7) 0.0234(6) 0.0149(6) -0.0037(5) -0.0071(5)
    N1 0.0283(7) 0.0330(7) 0.0281(7) 0.0051(6) 0.0024(5) 0.0060(6)
    N2 0.0289(7) 0.0377(8) 0.0222(7) 0.0016(6) 0.0019(5) 0.0006(6)
    C1 0.0326(9) 0.0373(9) 0.0313(9) 0.0087(7) 0.0046(7) 0.0046(7)
    C2 0.0282(8) 0.0329(9) 0.0292(8) 0.0048(7) 0.0022(6) 0.0026(7)
    C3 0.0300(8) 0.0319(8) 0.0318(9) 0.0039(7) 0.0013(7) 0.0003(7)
    C4 0.0290(8) 0.0273(8) 0.0346(9) 0.0004(6) -0.0021(7) -0.0009(7)
    C5 0.0263(8) 0.0279(8) 0.0287(8) -0.0002(6) -0.0025(6) 0.0032(6)
    C6 0.0397(9) 0.0348(9) 0.0298(9) 0.0162(7) 0.0055(7) 0.0061(7)
    C7 0.0450(10) 0.0277(8) 0.0358(9) 0.0076(7) 0.0076(8) 0.0017(7)
    C8 0.0620(13) 0.0324(9) 0.0438(11) 0.0026(9) 0.0207(10) 0.0019(8)
    C9 0.0804(17) 0.0517(13) 0.0308(10) 0.0159(11) 0.0193(10) 0.0085(9)
    C10 0.0647(15) 0.0753(16) 0.0335(11) 0.0231(12) -0.0056(10) 0.0055(10)
    C11 0.0395(10) 0.0667(14) 0.0376(10) 0.0179(9) 0.0027(8) 0.0057(9)
    C12 0.0276(8) 0.0414(10) 0.0284(8) 0.0007(7) 0.0002(6) 0.0081(7)
    C13 0.0366(9) 0.0484(10) 0.0248(8) 0.0064(8) 0.0062(7) 0.0085(7)
    C14 0.0292(8) 0.0382(9) 0.0190(7) -0.0056(7) 0.0013(6) -0.0014(6)
    C15 0.0268(8) 0.0330(8) 0.0259(8) -0.0054(6) 0.0029(6) -0.0027(6)
    C16 0.0261(8) 0.0356(9) 0.0251(8) 0.0002(6) 0.0044(6) -0.0024(7)
    C17 0.0362(9) 0.0472(10) 0.0296(9) 0.0042(8) 0.0031(7) 0.0032(8)
    C18 0.0521(12) 0.0377(10) 0.0486(12) 0.0065(9) 0.0031(9) 0.0087(9)
    C19 0.0615(13) 0.0306(9) 0.0529(12) 0.0017(9) 0.0053(10) -0.0071(9)
    C20 0.0465(10) 0.0366(10) 0.0330(9) -0.0048(8) 0.0006(8) -0.0080(7)
    C21 0.0339(9) 0.0270(8) 0.0511(11) 0.0046(7) -0.0016(8) 0.0019(8)
    C22 0.0364(9) 0.0349(9) 0.0447(10) 0.0069(7) -0.0049(8) -0.0103(8)
_geom_special_details
;
 All esds (except the esd in the dihedral angle between two l.s. planes)
 are estimated using the full covariance matrix.  The cell esds are taken
 into account individually in the estimation of esds in distances, angles
 and torsion angles; correlations between esds in cell parameters are only
 used when they are defined by crystal symmetry.  An approximate (isotropic)
 treatment of cell esds is used for estimating esds involving l.s. planes.
;
loop_
    _geom_bond_atom_site_label_1
    _geom_bond_atom_site_label_2
    _geom_bond_site_symmetry_2
    _geom_bond_distance
    _geom_bond_publ_flag
    Cl1 C7 . 1.746(2) ?
    S1 C4 . 1.7453(18) ?
    S1 C5 . 1.7223(16) ?
    O1 C1 . 1.230(2) ?
    O2 C12 . 1.214(2) ?
    O3 H3 . 0.8200 ?
    O3 C16 . 1.354(2) ?
    N1 H1 . 0.8600 ?
    N1 C5 . 1.382(2) ?
    N1 C12 . 1.356(2) ?
    N2 C13 . 1.455(2) ?
    N2 C14 . 1.278(2) ?
    C1 C2 . 1.454(2) ?
    C1 C6 . 1.509(2) ?
    C2 C3 . 1.435(2) ?
    C2 C5 . 1.384(2) ?
    C3 H3A . 0.9300 ?
    C3 C4 . 1.351(2) ?
    C4 C21 . 1.503(2) ?
    C6 C7 . 1.385(3) ?
    C6 C11 . 1.387(3) ?
    C7 C8 . 1.386(3) ?
    C8 H8 . 0.9300 ?
    C8 C9 . 1.382(4) ?
    C9 H9 . 0.9300 ?
    C9 C10 . 1.381(4) ?
    C10 H10 . 0.9300 ?
    C10 C11 . 1.391(3) ?
    C11 H11 . 0.9300 ?
    C12 C13 . 1.511(3) ?
    C13 H13A . 0.9700 ?
    C13 H13B . 0.9700 ?
    C14 H14 . 0.9300 ?
    C14 C15 . 1.456(2) ?
    C15 C16 . 1.405(2) ?
    C15 C20 . 1.403(2) ?
    C16 C17 . 1.391(3) ?
    C17 H17 . 0.9300 ?
    C17 C18 . 1.385(3) ?
    C18 H18 . 0.9300 ?
    C18 C19 . 1.386(3) ?
    C19 H19 . 0.9300 ?
    C19 C20 . 1.373(3) ?
    C20 H20 . 0.9300 ?
    C21 H21A . 0.9700 ?
    C21 H21B . 0.9700 ?
    C21 C22 . 1.521(3) ?
    C22 H22A . 0.9600 ?
    C22 H22B . 0.9600 ?
    C22 H22C . 0.9600 ?
loop_
    _geom_angle_atom_site_label_1
    _geom_angle_atom_site_label_2
    _geom_angle_atom_site_label_3
    _geom_angle_site_symmetry_1
    _geom_angle_site_symmetry_3
    _geom_angle
    _geom_angle_publ_flag
    C5 S1 C4 . . 91.60(8) ?
    C16 O3 H3 . . 109.5 ?
    C5 N1 H1 . . 117.8 ?
    C12 N1 H1 . . 117.8 ?
    C12 N1 C5 . . 124.42(15) ?
    C14 N2 C13 . . 117.32(14) ?
    O1 C1 C2 . . 123.10(16) ?
    O1 C1 C6 . . 118.64(15) ?
    C2 C1 C6 . . 118.17(14) ?
    C3 C2 C1 . . 126.12(15) ?
    C5 C2 C1 . . 122.47(15) ?
    C5 C2 C3 . . 111.41(15) ?
    C2 C3 H3A . . 123.1 ?
    C4 C3 C2 . . 113.79(16) ?
    C4 C3 H3A . . 123.1 ?
    C3 C4 S1 . . 111.23(13) ?
    C3 C4 C21 . . 129.94(17) ?
    C21 C4 S1 . . 118.82(14) ?
    N1 C5 S1 . . 123.71(13) ?
    N1 C5 C2 . . 124.32(15) ?
    C2 C5 S1 . . 111.96(13) ?
    C7 C6 C1 . . 123.05(17) ?
    C7 C6 C11 . . 119.20(17) ?
    C11 C6 C1 . . 117.73(17) ?
    C6 C7 Cl1 . . 120.58(14) ?
    C6 C7 C8 . . 120.9(2) ?
    C8 C7 Cl1 . . 118.52(17) ?
    C7 C8 H8 . . 120.3 ?
    C9 C8 C7 . . 119.4(2) ?
    C9 C8 H8 . . 120.3 ?
    C8 C9 H9 . . 119.8 ?
    C10 C9 C8 . . 120.41(19) ?
    C10 C9 H9 . . 119.8 ?
    C9 C10 H10 . . 120.1 ?
    C9 C10 C11 . . 119.9(2) ?
    C11 C10 H10 . . 120.1 ?
    C6 C11 C10 . . 120.2(2) ?
    C6 C11 H11 . . 119.9 ?
    C10 C11 H11 . . 119.9 ?
    O2 C12 N1 . . 122.69(17) ?
    O2 C12 C13 . . 121.02(16) ?
    N1 C12 C13 . . 116.29(15) ?
    N2 C13 C12 . . 114.87(14) ?
    N2 C13 H13A . . 108.5 ?
    N2 C13 H13B . . 108.5 ?
    C12 C13 H13A . . 108.5 ?
    C12 C13 H13B . . 108.5 ?
    H13A C13 H13B . . 107.5 ?
    N2 C14 H14 . . 118.7 ?
    N2 C14 C15 . . 122.52(15) ?
    C15 C14 H14 . . 118.7 ?
    C16 C15 C14 . . 122.33(15) ?
    C20 C15 C14 . . 119.14(15) ?
    C20 C15 C16 . . 118.53(16) ?
    O3 C16 C15 . . 121.85(15) ?
    O3 C16 C17 . . 118.19(15) ?
    C17 C16 C15 . . 119.97(16) ?
    C16 C17 H17 . . 120.0 ?
    C18 C17 C16 . . 120.03(17) ?
    C18 C17 H17 . . 120.0 ?
    C17 C18 H18 . . 119.7 ?
    C17 C18 C19 . . 120.58(19) ?
    C19 C18 H18 . . 119.7 ?
    C18 C19 H19 . . 120.2 ?
    C20 C19 C18 . . 119.65(18) ?
    C20 C19 H19 . . 120.2 ?
    C15 C20 H20 . . 119.4 ?
    C19 C20 C15 . . 121.23(18) ?
    C19 C20 H20 . . 119.4 ?
    C4 C21 H21A . . 108.9 ?
    C4 C21 H21B . . 108.9 ?
    C4 C21 C22 . . 113.53(16) ?
    H21A C21 H21B . . 107.7 ?
    C22 C21 H21A . . 108.9 ?
    C22 C21 H21B . . 108.9 ?
    C21 C22 H22A . . 109.5 ?
    C21 C22 H22B . . 109.5 ?
    C21 C22 H22C . . 109.5 ?
    H22A C22 H22B . . 109.5 ?
    H22A C22 H22C . . 109.5 ?
    H22B C22 H22C . . 109.5 ?
loop_
    _geom_torsion_atom_site_label_1
    _geom_torsion_atom_site_label_2
    _geom_torsion_atom_site_label_3
    _geom_torsion_atom_site_label_4
    _geom_torsion_site_symmetry_1
    _geom_torsion_site_symmetry_2
    _geom_torsion_site_symmetry_3
    _geom_torsion_site_symmetry_4
    _geom_torsion
    _geom_torsion_publ_flag
    Cl1 C7 C8 C9 . . . . 178.20(15) ?
    S1 C4 C21 C22 . . . . 172.69(13) ?
    O1 C1 C2 C3 . . . . -179.10(19) ?
    O1 C1 C2 C5 . . . . -0.1(3) ?
    O1 C1 C6 C7 . . . . -111.3(2) ?
    O1 C1 C6 C11 . . . . 66.8(3) ?
    O2 C12 C13 N2 . . . . 173.46(17) ?
    O3 C16 C17 C18 . . . . -179.09(18) ?
    N1 C12 C13 N2 . . . . -6.6(2) ?
    N2 C14 C15 C16 . . . . -2.1(2) ?
    N2 C14 C15 C20 . . . . 177.49(16) ?
    C1 C2 C3 C4 . . . . 178.67(17) ?
    C1 C2 C5 S1 . . . . -178.41(14) ?
    C1 C2 C5 N1 . . . . 2.3(3) ?
    C1 C6 C7 Cl1 . . . . -1.3(2) ?
    C1 C6 C7 C8 . . . . 177.39(16) ?
    C1 C6 C11 C10 . . . . -176.8(2) ?
    C2 C1 C6 C7 . . . . 72.0(2) ?
    C2 C1 C6 C11 . . . . -110.0(2) ?
    C2 C3 C4 S1 . . . . -0.1(2) ?
    C2 C3 C4 C21 . . . . 178.74(17) ?
    C3 C2 C5 S1 . . . . 0.69(19) ?
    C3 C2 C5 N1 . . . . -178.61(16) ?
    C3 C4 C21 C22 . . . . -6.1(3) ?
    C4 S1 C5 N1 . . . . 178.67(15) ?
    C4 S1 C5 C2 . . . . -0.63(14) ?
    C5 S1 C4 C3 . . . . 0.40(14) ?
    C5 S1 C4 C21 . . . . -178.57(14) ?
    C5 N1 C12 O2 . . . . 0.9(3) ?
    C5 N1 C12 C13 . . . . -179.01(16) ?
    C5 C2 C3 C4 . . . . -0.4(2) ?
    C6 C1 C2 C3 . . . . -2.5(3) ?
    C6 C1 C2 C5 . . . . 176.43(17) ?
    C6 C7 C8 C9 . . . . -0.6(3) ?
    C7 C6 C11 C10 . . . . 1.3(3) ?
    C7 C8 C9 C10 . . . . 1.1(3) ?
    C8 C9 C10 C11 . . . . -0.5(4) ?
    C9 C10 C11 C6 . . . . -0.8(4) ?
    C11 C6 C7 Cl1 . . . . -179.40(15) ?
    C11 C6 C7 C8 . . . . -0.7(3) ?
    C12 N1 C5 S1 . . . . -1.4(2) ?
    C12 N1 C5 C2 . . . . 177.77(17) ?
    C13 N2 C14 C15 . . . . 176.28(15) ?
    C14 N2 C13 C12 . . . . 149.92(16) ?
    C14 C15 C16 O3 . . . . -1.5(3) ?
    C14 C15 C16 C17 . . . . 178.81(15) ?
    C14 C15 C20 C19 . . . . -178.92(18) ?
    C15 C16 C17 C18 . . . . 0.6(3) ?
    C16 C15 C20 C19 . . . . 0.7(3) ?
    C16 C17 C18 C19 . . . . -0.2(3) ?
    C17 C18 C19 C20 . . . . 0.1(3) ?
    C18 C19 C20 C15 . . . . -0.4(3) ?
    C20 C15 C16 O3 . . . . 178.86(16) ?
    C20 C15 C16 C17 . . . . -0.8(2) ?
loop_
    _geom_hbond_atom_site_label_D
    _geom_hbond_atom_site_label_H
    _geom_hbond_atom_site_label_A
    _geom_hbond_site_symmetry_A
    _geom_hbond_distance_DH
    _geom_hbond_distance_HA
    _geom_hbond_distance_DA
    _geom_hbond_angle_DHA
    O3 H3 N2 . 0.82 1.94 2.6611(19) 146
    N1 H1 O1 . 0.86 2.08 2.7177(19) 130
    C14 H14 O3 4_565 0.93 2.56 3.405(2) 152
    C20 H20 O2 2_744 0.93 2.57 3.209(2) 126
_shelx_hkl_checksum     1861
_shelx_res_checksum     70193
_iucr_refine_instructions_details
;
TITL HSY-688 in P21/c #14
CELL 1.54184 9.788768 16.947595 12.286299 90 90.6654 90
ZERR 4 0.00021 0.000306 0.000277 0 0.0019 0
LATT 1
SYMM -X,0.5+Y,0.5-Z
SFAC C H N O S Cl
UNIT 88 76 8 12 4 4
EQIV $1 +X,0.5-Y,-0.5+Z
EQIV $2 2-X,-0.5+Y,-0.5-Z
L.S. 25
PLAN  10
HTAB O3 N2
HTAB N1 O1
HTAB C14 O3_$1
HTAB C20 O2_$2
REM reset to P21/c #14
BOND $h
MORE -1
CONF
fmap 2
acta
OMIT 1 0 0
OMIT 0 9 1
REM <HKL>H:\Prof.Yathirajan%202014\HSY-688\HSY-688-mk\HSY-688.hkl</HKL>
WGHT    0.059500    0.723100
FVAR       4.98590
CL1   6    0.516291    0.314009    0.215558    11.00000    0.04940    0.04352 =
         0.04988   -0.00385    0.00375   -0.00396
S1    5    0.725236    0.539923   -0.034078    11.00000    0.03059    0.02770 =
         0.03268    0.00588   -0.00142    0.00170
O1    4    0.902203    0.326920    0.146066    11.00000    0.05002    0.05040 =
         0.03501    0.01136    0.01302    0.02610
O2    4    0.895820    0.485869   -0.194246    11.00000    0.04761    0.05697 =
         0.04214    0.02325    0.00904    0.01699
O3    4    1.200844    0.265184    0.071973    11.00000    0.04947    0.04383 =
         0.02341   -0.00706   -0.00375    0.01495
AFIX 147
H3    2    1.161877    0.295896    0.030431    11.00000   -1.50000
AFIX   0
N1    3    0.899275    0.413301   -0.040307    11.00000    0.02833    0.03299 =
         0.02807    0.00601    0.00238    0.00506
AFIX  43
H1    2    0.935329    0.373073   -0.008423    11.00000   -1.20000
AFIX   0
N2    3    1.097463    0.315362   -0.116970    11.00000    0.02895    0.03775 =
         0.02221    0.00065    0.00194    0.00156
C1    1    0.813999    0.371460    0.181426    11.00000    0.03260    0.03732 =
         0.03127    0.00465    0.00461    0.00874
C2    1    0.759966    0.438096    0.120049    11.00000    0.02823    0.03292 =
         0.02921    0.00256    0.00222    0.00482
C3    1    0.658696    0.492972    0.156596    11.00000    0.03003    0.03185 =
         0.03183    0.00035    0.00133    0.00392
AFIX  43
H3A   2    0.617249    0.489321    0.224138    11.00000   -1.20000
AFIX   0
C4    1    0.629122    0.550443    0.083802    11.00000    0.02896    0.02728 =
         0.03463   -0.00089   -0.00210    0.00044
C5    1    0.804247    0.456644    0.016588    11.00000    0.02635    0.02788 =
         0.02871    0.00323   -0.00246   -0.00016
C6    1    0.764759    0.359309    0.296126    11.00000    0.03967    0.03484 =
         0.02975    0.00614    0.00554    0.01623
C7    1    0.634481    0.333020    0.319844    11.00000    0.04500    0.02774 =
         0.03583    0.00165    0.00756    0.00765
C8    1    0.595784    0.319749    0.426451    11.00000    0.06199    0.03238 =
         0.04384    0.00185    0.02074    0.00264
AFIX  43
H8    2    0.507830    0.302537    0.441642    11.00000   -1.20000
AFIX   0
C9    1    0.689051    0.332319    0.509988    11.00000    0.08042    0.05167 =
         0.03079    0.00845    0.01927    0.01593
AFIX  43
H9    2    0.664155    0.322627    0.581573    11.00000   -1.20000
AFIX   0
C10   1    0.818973    0.359180    0.487803    11.00000    0.06473    0.07526 =
         0.03353    0.00554   -0.00562    0.02312
AFIX  43
H10   2    0.881135    0.367903    0.544346    11.00000   -1.20000
AFIX   0
C11   1    0.856674    0.373165    0.380704    11.00000    0.03951    0.06670 =
         0.03761    0.00571    0.00272    0.01787
AFIX  43
H11   2    0.943793    0.391864    0.365784    11.00000   -1.20000
AFIX   0
C12   1    0.939545    0.429900   -0.143034    11.00000    0.02762    0.04137 =
         0.02842    0.00808    0.00020    0.00067
C13   1    1.043020    0.374423   -0.191712    11.00000    0.03664    0.04838 =
         0.02485    0.00846    0.00620    0.00642
AFIX  23
H13A  2    1.000738    0.347568   -0.253146    11.00000   -1.20000
H13B  2    1.118419    0.405387   -0.219311    11.00000   -1.20000
AFIX   0
C14   1    1.133748    0.249260   -0.157438    11.00000    0.02921    0.03815 =
         0.01900   -0.00138    0.00128   -0.00559
AFIX  43
H14   2    1.119132    0.240430   -0.231368    11.00000   -1.20000
AFIX   0
C15   1    1.197088    0.187241   -0.092261    11.00000    0.02681    0.03296 =
         0.02590   -0.00269    0.00289   -0.00544
C16   1    1.226747    0.196763    0.019120    11.00000    0.02605    0.03558 =
         0.02506   -0.00239    0.00442    0.00019
C17   1    1.285054    0.135028    0.078052    11.00000    0.03617    0.04722 =
         0.02961    0.00322    0.00309    0.00417
AFIX  43
H17   2    1.303962    0.141158    0.151923    11.00000   -1.20000
AFIX   0
C18   1    1.314965    0.064428    0.026761    11.00000    0.05211    0.03770 =
         0.04858    0.00870    0.00311    0.00650
AFIX  43
H18   2    1.354237    0.023395    0.066457    11.00000   -1.20000
AFIX   0
C19   1    1.286893    0.054402   -0.083163    11.00000    0.06151    0.03065 =
         0.05289   -0.00706    0.00526    0.00174
AFIX  43
H19   2    1.307061    0.006825   -0.117100    11.00000   -1.20000
AFIX   0
C20   1    1.229130    0.115092   -0.141741    11.00000    0.04653    0.03663 =
         0.03297   -0.00803    0.00055   -0.00477
AFIX  43
H20   2    1.210919    0.108225   -0.215593    11.00000   -1.20000
AFIX   0
C21   1    0.528403    0.617165    0.090421    11.00000    0.03385    0.02696 =
         0.05108    0.00191   -0.00163    0.00462
AFIX  23
H21A  2    0.470325    0.616321    0.025924    11.00000   -1.20000
H21B  2    0.577968    0.666728    0.090714    11.00000   -1.20000
AFIX   0
C22   1    0.438882    0.613697    0.190676    11.00000    0.03637    0.03495 =
         0.04472   -0.01027   -0.00489    0.00693
AFIX 137
H22A  2    0.494824    0.619311    0.254904    11.00000   -1.50000
H22B  2    0.392209    0.563908    0.192660    11.00000   -1.50000
H22C  2    0.373111    0.655684    0.187739    11.00000   -1.50000
AFIX   0
HKLF 4
REM  HSY-688 in P21/c #14
REM R1 =  0.0366 for    3459 Fo > 4sig(Fo)  and  0.0423 for all    3909 data
REM    264 parameters refined using      0 restraints
END
WGHT      0.0595      0.7231
REM Highest difference peak  0.419,  deepest hole -0.290,  1-sigma level  0.047
Q1    1   0.5637  0.3168  0.2773  11.00000  0.05    0.42
Q2    1   0.6604  0.5421  0.0233  11.00000  0.05    0.37
Q3    1   0.6073  0.3133  0.1943  11.00000  0.05    0.34
Q4    1   0.7825  0.3645  0.2430  11.00000  0.05    0.30
Q5    1   0.8077  0.4510  0.0797  11.00000  0.05    0.26
Q6    1   0.7621  0.4887 -0.0221  11.00000  0.05    0.25
Q7    1   0.7120  0.4597  0.1415  11.00000  0.05    0.24
Q8    1   0.5780  0.5825  0.0905  11.00000  0.05    0.23
Q9    1   0.8060  0.3803  0.3285  11.00000  0.05    0.22
Q10   1   0.6069  0.3290  0.3633  11.00000  0.05    0.22
;
