# Supplementary material for: Crystal structure of N-[3-(2-chloro­benzo­yl)-5-ethyl­thio­phen-2-yl]-2-[(E)-(2-hy­droxy­benzyl­idene)amino]­acetamide
Source: Acta Crystallogr Sect E Struct Rep Online. 2014 Aug 16;70(Pt 9):o1011–2. doi: 10.1107/S1600536814018224 (PMC4186110; doi:10.1107/S1600536814018224)
Supplement: Supplementary file 2 [file e-70-o1011-Isup2.hkl]

#
# h,k,l, Fc-squared, Fo-squared, sigma(Fo-squared), status flag
#
data_I
_shelx_refln_list_code          4
_shelx_F_calc_maximum      206.81
_exptl_crystal_F_000       888.00
_reflns_d_resolution_high  0.8137

loop_
 _space_group_symop_operation_xyz
 'x, y, z'
 '-x, y+1/2, -z+1/2'
 '-x, -y, -z'
 'x, -y-1/2, z-1/2'

_cell_length_a     9.7888
_cell_length_b    16.9476
_cell_length_c    12.2863
_cell_angle_alpha  90.000
_cell_angle_beta   90.665
_cell_angle_gamma  90.000

_shelx_F_squared_multiplier     1.000

loop_
 _refln_index_h
 _refln_index_k
 _refln_index_l
 _refln_F_squared_calc
 _refln_F_squared_meas
 _refln_F_squared_sigma
 _refln_observed_status
   2   0   0      14536.13      15529.35       220.48 o
   3   0   0       7361.31       7398.66       150.27 o
   4   0   0        806.40        720.91        13.41 o
   5   0   0       4650.42       4432.54        67.92 o
   6   0   0        337.00        366.90        27.63 o
   7   0   0       1035.18       1110.94        36.37 o
   8   0   0        177.34        147.35         9.38 o
   9   0   0         52.08         56.30         6.34 o
  10   0   0        297.73        286.92        12.42 o
  11   0   0        190.05        166.79        12.37 o
  12   0   0        102.73         79.45         6.74 o
   1   1   0        302.99        320.37         6.30 o
   2   1   0       1625.98       1624.47        27.14 o
   3   1   0       7505.45       7525.31        44.60 o
   4   1   0        155.79        165.58         4.69 o
   5   1   0         42.93         42.79         4.33 o
   6   1   0        148.71        126.32         8.24 o
   7   1   0         43.20         31.64         6.26 o
   8   1   0        151.54        142.61         6.33 o
   9   1   0         56.16         44.54         4.17 o
  10   1   0         85.75         81.04         4.98 o
  11   1   0         32.41         25.06         4.50 o
   0   2   0         93.93        158.83         4.38 o
   1   2   0         55.30         65.69         2.25 o
   2   2   0       5288.80       5445.59        45.54 o
   3   2   0      13573.61      13572.14        78.48 o
   4   2   0          0.07         -0.13         2.24 o
   5   2   0        893.18        942.44        20.16 o
   6   2   0        956.82        901.71        22.32 o
   7   2   0        682.88        651.61        23.13 o
   8   2   0         11.07         18.38         3.67 o
   9   2   0        161.44        147.02         6.84 o
  10   2   0        123.82        121.50         6.99 o
  11   2   0        308.20        336.32         9.28 o
   1   3   0       2109.97       2309.87        12.46 o
   2   3   0      25767.03      27469.29        83.79 o
   3   3   0       2404.71       2462.45        26.72 o
   4   3   0       4383.85       4785.90        54.86 o
   5   3   0        578.35        546.07        13.30 o
   6   3   0       1199.88       1253.76        27.49 o
   7   3   0         28.49         28.13         5.33 o
   8   3   0        603.61        588.20        18.26 o
   9   3   0        274.89        239.97         9.80 o
  10   3   0        483.31        477.34        12.14 o
  11   3   0         77.24         68.79         4.70 o
   0   4   0       8225.02       8798.54        60.56 o
   1   4   0          4.86         10.98         2.29 o
   2   4   0       2015.43       2051.09        25.16 o
   3   4   0        733.75        835.85        13.03 o
   4   4   0        602.76        725.08        10.93 o
   5   4   0         89.69         94.70         5.67 o
   6   4   0          5.76          8.28         5.02 o
   7   4   0         41.21         44.15         4.43 o
   8   4   0        123.06        108.80         6.73 o
   9   4   0          0.32          5.08         3.40 o
  10   4   0         25.90         30.22         4.52 o
  11   4   0         28.95         29.26         2.85 o
   1   5   0      15511.15      16321.83       103.85 o
   2   5   0       1953.85       2161.42        16.24 o
   3   5   0        593.61        610.81        12.28 o
   4   5   0          9.86         22.20         4.36 o
   5   5   0        419.32        556.13        15.05 o
   6   5   0        836.24        830.97        30.08 o
   7   5   0          6.71          6.79         1.83 o
   8   5   0        423.56        398.12        12.13 o
   9   5   0         75.23         74.72         5.83 o
  10   5   0        340.28        331.15         7.80 o
  11   5   0         14.72         11.64         2.01 o
   0   6   0       6666.35       7684.15        43.85 o
   1   6   0       2343.45       2480.20        18.11 o
   2   6   0        474.85        478.24         6.56 o
   3   6   0         13.58         30.27         2.47 o
   4   6   0         31.63         55.93         4.55 o
   5   6   0        545.24        484.35        17.73 o
   6   6   0        141.13        133.50        12.99 o
   7   6   0        399.16        398.06         8.51 o
   8   6   0        102.78        109.36         7.06 o
   9   6   0          1.87          2.00         2.90 o
  10   6   0        171.85        178.54         6.45 o
  11   6   0         40.77         24.57         2.38 o
   1   7   0          2.91          6.56         1.40 o
   2   7   0         59.44         58.67         3.20 o
   3   7   0       1884.96       1990.66        19.77 o
   4   7   0        798.57        786.17        14.94 o
   5   7   0         83.96         74.45         6.64 o
   6   7   0        221.59        212.85        16.59 o
   7   7   0        422.01        377.01         8.48 o
   8   7   0        924.95        867.56        17.83 o
   9   7   0        195.66        196.96         6.53 o
  10   7   0         65.53         66.49         4.79 o
  11   7   0         63.64         67.36         3.74 o
   0   8   0       2277.38       2682.93        42.31 o
   1   8   0       2198.44       2261.88        21.45 o
   2   8   0         86.67         70.77         5.04 o
   3   8   0        289.39        365.05         9.22 o
   4   8   0        540.61        452.73        12.06 o
   5   8   0       1077.73       1076.60        28.61 o
   6   8   0        200.25        222.77         7.07 o
   7   8   0        448.17        404.18        10.79 o
   8   8   0        231.79        221.90         8.05 o
   9   8   0        160.03        158.49         5.28 o
  10   8   0        320.08        349.21        11.89 o
   1   9   0        116.15        101.39         4.99 o
   2   9   0       1037.75       1115.25        19.09 o
   3   9   0        180.71        242.20         9.43 o
   4   9   0        846.08        889.95        19.25 o
   5   9   0       1034.20       1061.44        35.94 o
   6   9   0       1346.00       1317.44        16.79 o
   7   9   0         20.05         20.77         2.99 o
   8   9   0        322.82        317.24        10.92 o
   9   9   0        275.39        269.40         7.26 o
  10   9   0        339.77        350.86         8.91 o
   0  10   0        712.06        866.62        62.51 o
   1  10   0        216.66        230.12         9.91 o
   2  10   0       5880.26       6270.55        75.91 o
   3  10   0       1421.88       1471.60        27.05 o
   4  10   0        141.93        138.18        10.53 o
   5  10   0         88.91         79.32         4.32 o
   6  10   0         42.86         37.33         4.04 o
   7  10   0        625.61        609.25        12.72 o
   8  10   0          2.11          1.96         2.61 o
   9  10   0        569.86        567.05         9.81 o
  10  10   0         22.61         26.99         2.93 o
   1  11   0        301.95        320.76        14.99 o
   2  11   0          0.36          1.07         3.16 o
   3  11   0        510.60        524.74        20.35 o
   4  11   0        305.53        303.59         7.54 o
   5  11   0       1097.57       1000.68        17.29 o
   6  11   0        390.98        392.88        10.70 o
   7  11   0        156.97        150.63         6.99 o
   8  11   0         15.77         15.14         3.00 o
   9  11   0          4.74          8.58         2.21 o
  10  11   0         60.89         64.55         6.33 o
   0  12   0        653.64        633.16        38.78 o
   1  12   0        171.35        188.16        15.51 o
   2  12   0       1608.20       1631.58        36.05 o
   3  12   0         60.95         68.54         3.23 o
   4  12   0       2718.24       2707.79        22.67 o
   5  12   0        162.84        157.52         5.79 o
   6  12   0         30.48         23.62         3.29 o
   7  12   0        368.13        350.94         9.99 o
   8  12   0          6.37         13.49         3.53 o
   9  12   0        320.16        352.49        13.30 o
   1  13   0        197.61        201.81         5.87 o
   2  13   0       1294.20       1273.64        14.66 o
   3  13   0        406.36        431.39         8.83 o
   4  13   0       1052.28        992.86        13.51 o
   5  13   0          2.23          3.49         2.32 o
   6  13   0        219.16        219.88         7.26 o
   7  13   0         31.08         33.03         4.73 o
   8  13   0          4.88          4.54         3.08 o
   9  13   0          2.60          5.46         2.32 o
   0  14   0       2530.60       2505.50        48.19 o
   1  14   0        508.20        541.35         9.77 o
   2  14   0         46.23         49.55         3.40 o
   3  14   0        554.01        532.19         9.92 o
   4  14   0         94.33         87.34         4.43 o
   5  14   0        237.51        247.47         6.86 o
   6  14   0          5.94          5.42         2.36 o
   7  14   0         63.97         68.85         5.32 o
   8  14   0        155.40        163.88         6.54 o
   1  15   0       1067.82       1049.99        25.99 o
   2  15   0        154.23        151.34         6.15 o
   3  15   0        125.89        122.09         5.56 o
   4  15   0        570.63        580.52        11.35 o
   5  15   0          9.36          6.93         2.37 o
   6  15   0          1.41         -2.80         3.04 o
   7  15   0        195.91        221.98         7.93 o
   8  15   0          0.93         -0.39         2.10 o
   0  16   0       2221.20       2357.45        99.57 o
   1  16   0         86.60         85.72         5.28 o
   2  16   0        264.66        264.76         7.79 o
   3  16   0        591.65        557.62        12.26 o
   4  16   0         14.57         16.34         2.69 o
   5  16   0          3.18          4.97         2.30 o
   6  16   0        166.68        161.75         5.96 o
   7  16   0        211.96        232.63         7.22 o
   1  17   0        144.69        156.61         6.62 o
   2  17   0         71.32         81.85         5.05 o
   3  17   0         47.45         43.96         4.03 o
   4  17   0         12.11         13.40         2.52 o
   5  17   0        166.43        179.01         5.39 o
   6  17   0        123.47        122.94         4.58 o
   0  18   0          0.66          0.11         3.55 o
   1  18   0        140.80        131.78         5.77 o
   2  18   0          0.62          1.00         2.59 o
   3  18   0        356.59        361.18        12.75 o
   4  18   0         35.37         34.32         4.50 o
   5  18   0         14.75         11.91         3.39 o
   1  19   0        396.75        436.72        10.94 o
   2  19   0         27.27         32.36         4.48 o
   3  19   0          4.61          4.02         3.05 o
   4  19   0        148.30        144.18        10.93 o
   0  20   0          4.20         -2.48         2.48 o
   1  20   0          2.73          1.25         2.37 o
   2  20   0        212.51        220.81         8.32 o
   3  20   0         23.14         25.21         3.19 o
 -11   1   1        398.94        393.03        12.47 o
 -10   1   1          5.39          2.12         2.53 o
  -9   1   1        694.37        634.03        10.62 o
  -8   1   1        480.77        483.51        10.09 o
  -7   1   1        470.89        501.82        20.16 o
  -6   1   1       2331.73       2477.55        38.92 o
  -5   1   1        100.42        100.64         5.95 o
  -4   1   1        278.59        304.05         6.89 o
  -3   1   1        360.24        372.12         5.85 o
  -2   1   1       4060.23       4070.91        39.51 o
  -1   1   1        180.20        222.27         6.83 o
   0   1   1       8985.90       9124.62        28.33 o
   1   1   1       3766.02       4006.67        27.21 o
   2   1   1         75.21         59.68         3.05 o
   3   1   1        181.84        193.21         5.65 o
   4   1   1         14.71         21.65         2.79 o
   5   1   1       1736.52       1734.72        27.77 o
   6   1   1        262.98        237.71        11.00 o
   7   1   1         31.52         25.60         5.96 o
   8   1   1          2.12          4.20         2.44 o
   9   1   1         29.16         29.47         3.57 o
  10   1   1          6.24          4.96         4.51 o
  11   1   1        535.70        561.10        14.18 o
 -11   2   1          1.13          0.51         3.84 o
 -10   2   1        281.78        301.42         8.75 o
  -9   2   1        346.56        329.70         9.59 o
  -8   2   1          1.74          0.91         2.64 o
  -7   2   1        459.96        454.81        19.21 o
  -6   2   1        524.48        500.38        17.85 o
  -5   2   1        850.43       1089.01        19.98 o
  -4   2   1       1409.95       1418.98        22.50 o
  -3   2   1       8326.50       8721.53        88.68 o
  -2   2   1       1110.05       1284.20        17.79 o
  -1   2   1         93.97         79.41         3.04 o
   0   2   1       5415.23       5867.87        26.49 o
   1   2   1       2167.81       2158.39        14.24 o
   2   2   1      11873.16      11554.66        36.46 o
   3   2   1       1864.71       1784.75        20.99 o
   4   2   1        554.00        517.06        11.80 o
   5   2   1        105.91         74.45         5.77 o
   6   2   1         89.73         82.20         5.57 o
   7   2   1        446.71        439.28        19.28 o
   8   2   1       1619.00       1590.90        40.72 o
   9   2   1        133.28        129.05         7.46 o
  10   2   1         16.87          7.88         3.26 o
  11   2   1         18.25         26.43         3.55 o
 -11   3   1        323.38        349.53         8.86 o
 -10   3   1        343.27        342.55         9.24 o
  -9   3   1         19.03         21.42         4.04 o
  -8   3   1         30.96         37.14         5.13 o
  -7   3   1         14.18         19.05         7.76 o
  -6   3   1       1339.60       1221.39        34.56 o
  -5   3   1       2792.95       3138.61        37.72 o
  -4   3   1       1319.57       1362.05        29.50 o
  -3   3   1       7273.48       7911.98       135.49 o
  -2   3   1       5190.70       5710.53        44.55 o
  -1   3   1       2862.40       2959.18        23.10 o
   0   3   1      15971.22      16773.59       107.28 o
   1   3   1       7703.89       8306.13        60.38 o
   2   3   1      33465.01      34395.63       147.61 o
   3   3   1        888.75       1073.70        16.16 o
   4   3   1          5.22         10.90         2.78 o
   5   3   1          4.66          6.41         3.02 o
   6   3   1        642.68        687.75        14.77 o
   7   3   1        274.05        260.35        12.89 o
   8   3   1        154.45        149.68         7.87 o
   9   3   1        428.05        410.67        12.57 o
  10   3   1        181.50        159.75         8.90 o
  11   3   1         58.32         53.60         4.90 o
 -11   4   1          2.65         -1.78         2.58 o
 -10   4   1         80.74         68.49         4.68 o
  -9   4   1         90.69         89.33         6.49 o
  -8   4   1        452.58        414.67        12.47 o
  -7   4   1       1429.80       1392.84        18.80 o
  -6   4   1         86.07         74.83         7.45 o
  -5   4   1          2.95         17.05         3.93 o
  -4   4   1        243.02        368.13         7.90 o
  -3   4   1       8001.11       7940.75       103.40 o
  -2   4   1       4874.18       5002.42        64.03 o
  -1   4   1       7546.40       7724.70        76.51 o
   0   4   1      10836.66      11260.25       158.03 o
   1   4   1         77.16         73.40         3.53 o
   2   4   1       8192.19       8139.94       105.44 o
   3   4   1        148.55        135.81         5.83 o
   4   4   1         10.21         10.44         4.44 o
   5   4   1       1174.72       1057.72        27.59 o
   6   4   1        956.88        885.66        18.78 o
   7   4   1        458.37        419.46        12.33 o
   8   4   1         46.93         44.03         4.71 o
   9   4   1        607.01        575.40        14.53 o
  10   4   1        486.75        510.02        12.88 o
  11   4   1         45.44         64.63         3.79 o
 -11   5   1         29.14         24.38         2.97 o
 -10   5   1         29.79         30.94         3.09 o
  -9   5   1        140.00        137.61         7.46 o
  -8   5   1        726.53        704.26        13.81 o
  -7   5   1        100.75        101.21         5.29 o
  -6   5   1        224.60        248.69        23.84 o
  -5   5   1       1522.13       1561.56        23.30 o
  -4   5   1          4.39          7.63         2.53 o
  -3   5   1       1372.41       1495.51        19.12 o
  -2   5   1        385.45        454.08        12.53 o
  -1   5   1        299.01        333.93         5.59 o
   0   5   1         20.83         39.15         1.97 o
   1   5   1        670.54        729.75         8.24 o
   2   5   1       5653.07       5897.48        28.48 o
   3   5   1       1646.01       1962.56        25.44 o
   4   5   1         61.50         79.05         4.88 o
   5   5   1        191.39        230.14        10.03 o
   6   5   1         37.04         47.83         5.64 o
   7   5   1        138.28        139.05         5.58 o
   8   5   1        176.36        172.48         6.39 o
   9   5   1          7.79          7.53         3.30 o
  10   5   1          1.37          1.01         3.04 o
  11   5   1         15.56         15.09         2.30 o
 -11   6   1          0.75         -0.68         1.94 o
 -10   6   1        318.77        331.06         7.45 o
  -9   6   1         73.88         73.66         3.93 o
  -8   6   1        553.69        527.06        12.00 o
  -7   6   1       1028.94       1047.60        16.37 o
  -6   6   1        795.03        773.80        29.73 o
  -5   6   1       1432.90       1350.40        43.74 o
  -4   6   1        257.68        207.23         9.09 o
  -3   6   1         75.88         84.52         4.10 o
  -2   6   1       7372.57       8144.66        59.05 o
  -1   6   1       5033.68       5218.56        44.47 o
   0   6   1       1850.31       1934.77        24.80 o
   1   6   1       3172.94       3396.38        34.62 o
   2   6   1          1.57          5.88         2.07 o
   3   6   1        368.53        279.71         9.35 o
   4   6   1       5438.32       5742.47        40.32 o
   5   6   1         65.60         74.06         7.53 o
   6   6   1         47.29         51.90         7.10 o
   7   6   1        420.20        396.58         8.53 o
   8   6   1        529.91        521.13        10.84 o
   9   6   1        118.59        113.54         6.75 o
  10   6   1        250.40        235.65         8.79 o
  11   6   1          1.92          2.31         1.99 o
 -11   7   1          0.51         -4.05         4.05 o
 -10   7   1          1.19         -2.76         2.76 o
  -9   7   1        126.49        143.63         5.59 o
  -8   7   1        250.74        244.21         7.47 o
  -7   7   1        146.53        165.42         8.02 o
  -6   7   1         63.09         60.89         7.57 o
  -5   7   1          0.82          8.50         3.30 o
  -4   7   1         88.98         92.60         6.14 o
  -3   7   1        569.92        563.52        10.57 o
  -2   7   1        408.24        462.21         9.42 o
  -1   7   1       3440.50       3834.58        32.52 o
   0   7   1       1954.15       2198.53        24.94 o
   1   7   1        171.23        190.55         5.33 o
   2   7   1        892.60        992.32        13.31 o
   3   7   1         37.23         37.01         3.07 o
   4   7   1        112.05        121.32         7.92 o
   5   7   1         24.45         32.61         5.66 o
   6   7   1        799.73        822.97        32.31 o
   7   7   1        151.86        162.14         5.70 o
   8   7   1          0.50          2.80         2.35 o
   9   7   1         27.38         25.95         5.03 o
  10   7   1          6.84          6.52         2.59 o
  11   7   1        101.24         91.11         5.38 o
 -10   8   1         35.68         35.59         3.55 o
  -9   8   1        105.71        114.27         5.68 o
  -8   8   1        230.55        231.59         7.29 o
  -7   8   1        178.18        182.99         8.62 o
  -6   8   1        106.46         96.33         4.70 o
  -5   8   1        354.90        322.18        13.68 o
  -4   8   1        312.12        323.94        11.36 o
  -3   8   1        233.69        222.97         8.00 o
  -2   8   1        466.41        582.40        10.17 o
  -1   8   1       2740.60       3032.31        22.77 o
   0   8   1        788.63        841.15        10.79 o
   1   8   1        602.35        679.36        13.13 o
   2   8   1        349.69        376.04         9.63 o
   3   8   1         46.41         44.65         4.61 o
   4   8   1        702.50        751.41        21.94 o
   5   8   1         50.51         45.64        13.55 o
   6   8   1        499.16        482.77        10.18 o
   7   8   1        477.00        446.38         9.29 o
   8   8   1        209.47        206.79         7.82 o
   9   8   1          8.35          6.50         2.63 o
  10   8   1        150.62        145.14         8.12 o
  11   8   1          0.22         -2.00         3.05 o
 -10   9   1         27.32         30.10         2.78 o
  -9   9   1        141.90        144.36         6.05 o
  -8   9   1       1192.13       1240.28        18.07 o
  -7   9   1        426.69        406.68        12.44 o
  -6   9   1        428.28        387.59         9.33 o
  -5   9   1        171.81        162.92        10.27 o
  -4   9   1        593.70        561.84        15.61 o
  -3   9   1        638.79        682.57        16.25 o
  -2   9   1        190.29        208.47         7.06 o
  -1   9   1         13.75         14.42         2.39 o
   1   9   1       1943.01       2260.05        43.20 o
   2   9   1         79.72         83.62         6.12 o
   3   9   1        135.50        138.25         8.05 o
   4   9   1         12.75         25.17         4.86 o
   5   9   1          5.63          6.23         5.43 o
   6   9   1        548.93        557.68        11.82 o
   7   9   1        244.49        219.26         7.32 o
   8   9   1          0.35          1.85         2.40 o
   9   9   1        102.62        105.33         5.32 o
  10   9   1          6.10          4.31         3.21 o
 -10  10   1         12.46         15.74         2.77 o
  -9  10   1          3.61          9.28         2.37 o
  -8  10   1        124.23        138.15         6.38 o
  -7  10   1          8.39          8.48         3.50 o
  -6  10   1         31.42         24.52         3.48 o
  -5  10   1          9.53         12.63         2.44 o
  -4  10   1        222.94        226.35        10.50 o
  -3  10   1        615.57        587.61        17.84 o
  -2  10   1       5178.27       5370.69        65.07 o
  -1  10   1         59.53         70.97         5.73 o
   0  10   1        715.82        680.16        28.47 o
   1  10   1       3714.15       4058.78        56.46 o
   2  10   1        410.01        458.95        16.65 o
   3  10   1          5.24         14.50         4.98 o
   4  10   1         25.40         24.94         8.13 o
   5  10   1       1495.04       1420.78        22.21 o
   6  10   1        239.63        217.13         7.19 o
   7  10   1         32.08         30.86         3.73 o
   8  10   1        104.55        100.16         6.46 o
   9  10   1         47.39         53.84         6.19 o
  10  10   1        101.17        127.83         6.55 o
 -10  11   1         56.55         56.35         6.33 o
  -9  11   1         42.07         39.28         3.28 o
  -8  11   1        124.78        139.50         5.63 o
  -7  11   1          3.86          5.11         3.18 o
  -6  11   1        568.45        531.03        13.90 o
  -5  11   1       1170.46       1041.46        14.33 o
  -4  11   1        855.25        816.15        10.51 o
  -3  11   1        576.90        640.97        19.53 o
  -2  11   1       2965.31       3318.25        54.64 o
  -1  11   1        369.91        422.61        17.41 o
   0  11   1        496.12        562.81        16.72 o
   1  11   1        411.53        415.33        21.05 o
   2  11   1        432.56        427.11        16.93 o
   3  11   1         28.41         25.34         5.99 o
   4  11   1        566.02        585.48         9.14 o
   5  11   1        886.52        816.79        13.29 o
   6  11   1        180.45        186.02         7.69 o
   7  11   1          0.59          1.53         2.42 o
   8  11   1         32.98         26.73         3.47 o
   9  11   1        330.91        340.58         8.18 o
  10  11   1         26.36         35.41         5.24 o
  -9  12   1         83.63         95.32         4.29 o
  -8  12   1         66.67         59.68         4.30 o
  -7  12   1         66.18         59.53         5.54 o
  -6  12   1       1258.16       1192.55        22.12 o
  -5  12   1        270.20        251.78         7.07 o
  -4  12   1        234.04        253.29         6.87 o
  -3  12   1         53.51         48.24         3.09 o
  -2  12   1       1642.50       1572.26        35.55 o
  -1  12   1        536.36        563.93        21.04 o
   0  12   1        152.11        162.93        11.41 o
   1  12   1        943.25        942.94        62.36 o
   2  12   1         66.27         71.00        16.32 o
   3  12   1          3.93          6.89         1.82 o
   4  12   1       1415.06       1298.42        14.95 o
   5  12   1          5.61          8.80         2.45 o
   6  12   1         14.13         13.60         3.64 o
   7  12   1        128.93        126.95         5.82 o
   8  12   1        237.21        255.73        15.63 o
   9  12   1        212.86        240.76         8.65 o
  -9  13   1        339.33        361.44        13.49 o
  -8  13   1         96.74        111.03         5.12 o
  -7  13   1         93.28        101.30         5.66 o
  -6  13   1         54.43         60.32         4.22 o
  -5  13   1        625.83        626.77        11.93 o
  -4  13   1        372.42        338.47         8.08 o
  -3  13   1        233.29        228.05         6.54 o
  -2  13   1        506.40        511.55        10.39 o
  -1  13   1        199.31        215.79         6.68 o
   0  13   1        385.78        382.33         8.54 o
   1  13   1        633.04        632.43        10.95 o
   2  13   1        105.21         96.59         4.27 o
   3  13   1       1162.40       1149.18        14.34 o
   4  13   1        145.58        131.04         4.78 o
   5  13   1        358.69        361.22         8.44 o
   6  13   1          4.44          6.51         2.71 o
   7  13   1        690.09        655.96        16.24 o
   8  13   1          8.40          6.61         3.76 o
   9  13   1        178.37        207.53         7.20 o
  -8  14   1          1.15          0.34         2.45 o
  -7  14   1        185.41        171.38         6.56 o
  -6  14   1        240.53        245.85         8.10 o
  -5  14   1          2.61          2.38         1.99 o
  -4  14   1          8.58          6.77         2.30 o
  -3  14   1       2619.91       2503.19        27.81 o
  -2  14   1         58.28         58.14         4.20 o
  -1  14   1        163.54        167.31         5.62 o
   0  14   1         81.03         90.07         5.16 o
   1  14   1        165.68        173.13         6.93 o
   2  14   1          4.92          7.41         1.94 o
   3  14   1         20.25         14.62         2.39 o
   4  14   1        705.63        674.91        12.34 o
   5  14   1        116.03        126.79         5.07 o
   6  14   1         82.44         81.02         4.58 o
   7  14   1         89.13         80.07         5.81 o
   8  14   1         50.90         59.03         4.37 o
  -8  15   1          0.11         -2.30         2.30 o
  -7  15   1        243.31        270.10         8.63 o
  -6  15   1         80.71         86.03         4.44 o
  -5  15   1          1.13          0.55         1.84 o
  -4  15   1         34.09         35.42         3.06 o
  -3  15   1        403.82        369.54        10.41 o
  -2  15   1        817.56        785.62        13.31 o
  -1  15   1        353.46        346.55         9.25 o
   0  15   1        748.04        719.89        13.98 o
   1  15   1        156.74        167.55         5.60 o
   2  15   1        802.07        801.30        12.08 o
   3  15   1        103.94        108.72         5.25 o
   4  15   1        569.45        558.39        11.05 o
   5  15   1        175.55        179.09         5.78 o
   6  15   1          2.89          0.18         2.71 o
   7  15   1         37.18         31.19         4.85 o
   8  15   1          4.02          1.08         2.18 o
  -7  16   1         28.89         37.91         3.49 o
  -6  16   1          2.84          4.19         2.26 o
  -5  16   1        179.60        183.20         6.00 o
  -4  16   1        210.47        210.94         7.60 o
  -3  16   1         14.95         12.64         3.09 o
  -2  16   1        112.91        112.12         5.35 o
  -1  16   1        196.66        210.30         7.75 o
   0  16   1        155.77        159.24         6.89 o
   1  16   1       1024.49       1073.17        16.92 o
   2  16   1        237.86        248.56         6.73 o
   3  16   1          5.32          8.56         2.34 o
   4  16   1        172.47        182.68         6.34 o
   5  16   1          7.88          6.29         2.21 o
   6  16   1        100.58        101.08         5.49 o
   7  16   1         72.18         68.65         4.23 o
  -6  17   1         52.17         56.89         3.34 o
  -5  17   1        150.17        148.79         5.02 o
  -4  17   1          8.90         12.84         2.90 o
  -3  17   1        602.85        596.32        12.08 o
  -2  17   1        147.31        146.61         7.41 o
  -1  17   1         12.49         12.73         3.05 o
   0  17   1          0.15         -1.53         2.64 o
   1  17   1         14.61         18.31         4.17 o
   2  17   1         81.49         71.52         5.51 o
   3  17   1          0.49         -2.69         2.69 o
   4  17   1         50.23         43.59         3.60 o
   5  17   1          4.73          0.81         1.79 o
   6  17   1          0.21         -1.93         1.93 o
  -5  18   1        178.41        164.24         7.04 o
  -4  18   1        248.05        251.62         9.93 o
  -3  18   1        824.81        819.16        18.75 o
  -2  18   1         66.69         73.25         5.33 o
  -1  18   1          9.68         10.21         2.51 o
   0  18   1         78.72         84.23         6.20 o
   1  18   1        742.79        837.05        16.34 o
   2  18   1         94.44         94.80         7.21 o
   3  18   1          6.10         -0.02         3.79 o
   4  18   1        186.63        173.59         6.74 o
   5  18   1          9.49          6.37         4.50 o
  -4  19   1         53.07         51.20         4.36 o
  -3  19   1         22.94         25.00         3.83 o
  -2  19   1          3.08         -1.25         3.42 o
  -1  19   1         11.28          5.98         2.79 o
   0  19   1          0.03         -2.38         2.38 o
   1  19   1         70.97         72.47         4.91 o
   2  19   1         25.91         29.56         4.29 o
   3  19   1          0.66         -0.35         3.14 o
   4  19   1          6.29          3.14         2.49 o
  -3  20   1         20.99         15.47         2.61 o
  -2  20   1        186.25        225.39         8.28 o
  -1  20   1        510.16        553.50        10.42 o
   0  20   1        146.32        165.50         4.99 o
   1  20   1         20.90         20.06         2.60 o
   2  20   1          9.41          8.28         2.69 o
   3  20   1        606.98        648.65        12.78 o
 -11   0   2         82.72         83.25         8.85 o
 -10   0   2        137.11        114.53         8.15 o
  -9   0   2        407.29        389.55        11.83 o
  -8   0   2        206.87        216.85         8.96 o
  -7   0   2        414.66        389.64        31.33 o
  -6   0   2        605.95        553.44        32.94 o
  -5   0   2        169.65        114.58         9.78 o
  -4   0   2        602.13        778.93        15.64 o
  -3   0   2       1621.40       1372.65        33.04 o
  -2   0   2      42769.81      40226.43       173.38 o
  -1   0   2         56.22         88.49         8.59 o
   0   0   2       5076.72       5230.32        61.73 o
   1   0   2       1794.26       1918.09        25.80 o
   2   0   2      22308.81      21992.77        60.61 o
   3   0   2       2779.85       2655.36        33.33 o
   4   0   2         36.88         34.09         6.55 o
   5   0   2          3.67         -1.99         7.99 o
   6   0   2        210.74        177.43        14.16 o
   7   0   2       1517.23       1420.36        42.14 o
   8   0   2       2542.85       2541.83        50.41 o
   9   0   2          0.10          3.33         3.77 o
  10   0   2        236.90        199.54        10.22 o
  11   0   2        678.35        699.28        22.86 o
 -11   1   2         12.14         19.01         3.28 o
 -10   1   2        468.76        486.50         9.58 o
  -9   1   2        234.34        220.79         6.51 o
  -8   1   2        215.16        210.23         5.81 o
  -7   1   2        150.75        144.83        11.19 o
  -6   1   2        325.50        258.25        16.47 o
  -5   1   2       2244.33       2522.87        30.07 o
  -4   1   2       6107.32       6687.80        71.68 o
  -3   1   2        935.92        921.67        16.75 o
  -2   1   2          5.05          5.53         2.33 o
  -1   1   2       5822.02       5954.38        95.71 o
   0   1   2       5142.47       5365.10       103.12 o
   1   1   2       1420.92       1639.32        19.51 o
   2   1   2       3741.49       3790.64        29.44 o
   3   1   2       1012.75        910.97        12.53 o
   4   1   2        177.74        162.75         8.61 o
   5   1   2        390.70        456.83        13.56 o
   6   1   2         77.16         62.37         7.47 o
   7   1   2          6.32          8.77         5.73 o
   8   1   2        524.43        539.60        12.16 o
   9   1   2          9.49         12.46         2.90 o
  10   1   2          8.63          4.38         2.93 o
  11   1   2        108.98        112.29         5.68 o
 -11   2   2        334.48        325.69        12.99 o
 -10   2   2         11.86         15.38         3.46 o
  -9   2   2        882.09        882.54        17.69 o
  -8   2   2        264.05        247.44         8.37 o
  -7   2   2         14.73         12.70         4.56 o
  -6   2   2       1264.72       1346.57        28.88 o
  -5   2   2       1059.68        954.80        22.48 o
  -4   2   2       4930.46       5208.16        48.57 o
  -3   2   2       4011.46       4306.20        29.65 o
  -2   2   2       8178.85       8331.01        62.08 o
  -1   2   2       3040.43       3159.79        34.82 o
   0   2   2       3648.20       3763.07        32.18 o
   1   2   2       1554.74       1624.08        19.45 o
   2   2   2       8222.26       8807.71        69.00 o
   3   2   2       2726.39       2830.41        32.07 o
   4   2   2        124.34        107.55         6.31 o
   5   2   2       3430.28       3376.19        36.44 o
   6   2   2       2414.95       2415.22        40.96 o
   7   2   2        624.24        619.51        19.55 o
   8   2   2        216.06        215.89         9.25 o
   9   2   2        378.54        395.90        15.85 o
  10   2   2         74.19         76.03         4.85 o
  11   2   2         22.66         21.47         3.30 o
 -11   3   2         87.44         87.84         4.92 o
 -10   3   2        109.24         99.08         5.40 o
  -9   3   2         51.69         54.36         4.79 o
  -8   3   2        428.36        388.95        11.49 o
  -7   3   2        940.76        864.27        14.23 o
  -6   3   2       1046.24       1050.15        23.77 o
  -5   3   2         77.65         79.01         5.55 o
  -4   3   2       1442.31       1394.92        17.56 o
  -3   3   2       1121.33       1086.94        22.28 o
  -2   3   2        712.86        733.92        14.60 o
  -1   3   2        742.29        733.09        15.57 o
   0   3   2       4628.25       4841.94        41.15 o
   1   3   2        628.94        648.44         7.89 o
   2   3   2      14705.16      15518.40        61.58 o
   3   3   2          1.43          9.97         2.04 o
   4   3   2       1219.83       1281.64        21.37 o
   5   3   2          1.06          1.35         2.71 o
   6   3   2        920.12        951.96        21.98 o
   7   3   2        130.04        145.41         9.02 o
   8   3   2        898.38        916.00        29.11 o
   9   3   2          5.02          5.75         3.05 o
  10   3   2         22.59         21.51         3.75 o
  11   3   2          3.57          4.29         3.42 o
 -11   4   2        131.42        126.26         5.50 o
 -10   4   2        161.72        148.49         6.24 o
  -9   4   2        358.30        325.31        11.00 o
  -8   4   2        210.23        205.69         7.72 o
  -7   4   2          0.37          4.70         2.00 o
  -6   4   2         49.56         44.70         6.16 o
  -5   4   2       4513.57       4965.10        69.66 o
  -4   4   2       1285.34       1440.45        19.37 o
  -3   4   2        219.02        220.97         7.73 o
  -2   4   2         25.30         42.18         4.44 o
  -1   4   2        369.49        377.53         6.43 o
   0   4   2       1169.48       1178.94        16.67 o
   1   4   2         18.58         24.07         2.90 o
   2   4   2       5328.09       5494.66        71.23 o
   3   4   2        465.74        479.60        10.77 o
   4   4   2       4013.25       4200.93        38.54 o
   5   4   2          1.07          3.86         3.12 o
   6   4   2        545.37        523.60        15.02 o
   7   4   2         61.11         70.20         4.45 o
   8   4   2         15.74         19.06         3.40 o
   9   4   2          0.42          2.56         2.90 o
  10   4   2         25.31         22.24         3.89 o
  11   4   2         27.15         24.86         2.72 o
 -11   5   2          1.41          4.50         2.22 o
 -10   5   2          0.83          1.99         4.14 o
  -9   5   2         90.18         81.23         5.03 o
  -8   5   2        792.67        808.17        11.99 o
  -7   5   2          3.19          1.41         2.33 o
  -6   5   2         36.92         39.98         7.29 o
  -5   5   2        971.89       1057.30        25.97 o
  -4   5   2        200.01        209.71         9.20 o
  -3   5   2        354.18        273.04        11.16 o
  -2   5   2         96.91        106.00         5.64 o
  -1   5   2       4706.90       4986.33        40.09 o
   0   5   2        728.56        832.71        13.91 o
   1   5   2        871.54        876.03        15.48 o
   2   5   2       4738.75       5269.92       123.41 o
   3   5   2       1790.70       2013.99        26.48 o
   4   5   2       5624.47       5646.98       208.09 o
   5   5   2       1639.11       1628.25        27.66 o
   6   5   2        351.54        332.69        13.83 o
   7   5   2         27.03         37.19         4.32 o
   8   5   2        856.01        826.25        15.37 o
   9   5   2         13.97         15.13         3.15 o
  10   5   2        213.30        199.84         8.05 o
  11   5   2          1.66          1.43         2.38 o
 -11   6   2         40.21         28.67         3.68 o
 -10   6   2         12.76         10.13         2.70 o
  -9   6   2        225.83        221.84         6.20 o
  -8   6   2         32.99         37.12         3.55 o
  -7   6   2         39.58         37.63         3.73 o
  -6   6   2        138.09        119.84        12.56 o
  -5   6   2        537.17        473.90        18.31 o
  -4   6   2        294.97        262.22        10.81 o
  -3   6   2        124.02        206.15         8.71 o
  -2   6   2       4204.79       4552.94        36.89 o
  -1   6   2         53.06         53.64         2.66 o
   0   6   2       2717.45       3032.08        37.31 o
   1   6   2        267.39        274.12         4.82 o
   2   6   2          9.55         70.40        21.55 o
   3   6   2       2050.62       2089.56        22.45 o
   4   6   2         78.77         90.00         7.78 o
   5   6   2       1109.68       1140.05        24.04 o
   6   6   2         36.54         24.16         4.89 o
   7   6   2       1546.89       1523.04        16.44 o
   8   6   2       1098.21       1123.46        17.76 o
   9   6   2        387.87        371.10        11.84 o
  10   6   2         95.62        106.25         7.71 o
  11   6   2          2.85         -2.10         2.10 o
 -11   7   2        280.89        301.93        12.21 o
 -10   7   2         15.83         30.21         3.03 o
  -9   7   2        313.67        322.89         8.01 o
  -8   7   2        153.22        136.84         5.74 o
  -7   7   2        781.43        835.24        15.45 o
  -6   7   2        760.43        735.62        20.08 o
  -5   7   2       3298.78       3107.16        53.21 o
  -4   7   2          8.14         22.15         4.07 o
  -3   7   2        699.66        851.37        14.34 o
  -2   7   2        108.33        121.20         4.93 o
  -1   7   2       2819.22       3048.14        53.01 o
   0   7   2       1502.60       1468.41        20.90 o
   1   7   2       2341.05       2555.60        20.36 o
   2   7   2        687.37        709.53        13.64 o
   3   7   2        473.16        419.93        11.01 o
   4   7   2       4406.11       4544.71        65.25 o
   5   7   2        281.80        248.06        14.10 o
   6   7   2       1105.03       1085.02        18.13 o
   7   7   2         81.59         77.92         4.21 o
   8   7   2        240.70        248.48         7.03 o
   9   7   2        518.62        498.05        16.30 o
  10   7   2        683.05        691.93        21.22 o
  11   7   2          2.48          0.24         2.41 o
 -10   8   2          3.05          0.57         2.86 o
  -9   8   2        309.09        321.11         8.91 o
  -8   8   2          3.85          9.93         3.25 o
  -7   8   2        558.96        521.76        12.07 o
  -6   8   2        101.65         68.25         4.65 o
  -5   8   2        131.05        124.26         9.30 o
  -4   8   2         34.89         14.63         4.49 o
  -3   8   2       1518.81       1607.13        19.76 o
  -2   8   2       7600.38       8271.33        56.85 o
  -1   8   2         38.30         27.59         3.09 o
   0   8   2       2608.16       3198.29        56.61 o
   1   8   2       3408.02       4015.30        33.47 o
   2   8   2       1189.20       1169.83        18.97 o
   3   8   2       1074.42       1014.10        21.72 o
   4   8   2        536.80        497.07        18.04 o
   5   8   2        269.02        244.18        14.46 o
   6   8   2       1561.10       1522.66        14.95 o
   7   8   2          5.50         11.65         2.48 o
   8   8   2        402.98        437.68         9.18 o
   9   8   2         21.84         24.52         4.06 o
  10   8   2         20.02         25.69         2.55 o
 -10   9   2        345.54        334.78         8.30 o
  -9   9   2          6.99          1.00         2.40 o
  -8   9   2       1203.55       1245.62        16.08 o
  -7   9   2        605.68        639.72        14.51 o
  -6   9   2          5.45          5.00         2.20 o
  -5   9   2         13.71         16.34         2.84 o
  -4   9   2        696.51        700.90        17.76 o
  -3   9   2       1134.78       1099.48        19.03 o
  -2   9   2        241.05        256.28         8.20 o
  -1   9   2        152.42        149.23         6.57 o
   0   9   2        108.99        171.61         6.16 o
   1   9   2       1183.04       1224.41        24.15 o
   2   9   2       1053.31       1006.23        18.42 o
   3   9   2         25.25         31.11         4.65 o
   4   9   2        645.94        695.32        28.14 o
   5   9   2         96.73         89.69         5.99 o
   6   9   2        685.23        675.40        11.12 o
   7   9   2        773.66        743.35        11.05 o
   8   9   2         30.75         30.99         3.01 o
   9   9   2        201.93        194.60         8.15 o
  10   9   2         34.82         32.64         3.33 o
 -10  10   2          3.39         -0.68         2.17 o
  -9  10   2        321.72        321.42         9.44 o
  -8  10   2         74.87         66.89         4.19 o
  -7  10   2        539.91        529.05        14.54 o
  -6  10   2         57.84         52.03         4.44 o
  -5  10   2        262.99        260.79         7.62 o
  -4  10   2        558.47        512.91        15.92 o
  -3  10   2        262.60        248.79        10.79 o
  -2  10   2        509.42        552.25        13.52 o
  -1  10   2        202.24        197.39         7.89 o
   0  10   2       2576.28       2621.70        59.65 o
   1  10   2       1696.36       1796.14        32.70 o
   2  10   2         87.31         77.49         5.66 o
   3  10   2        446.25        467.25        18.58 o
   4  10   2        478.95        493.68        24.85 o
   5  10   2        675.74        641.37        10.66 o
   6  10   2         82.69         77.34         3.96 o
   7  10   2          9.04          8.45         2.72 o
   8  10   2          6.43          9.17         3.37 o
   9  10   2        313.83        317.54        11.90 o
  10  10   2        181.00        164.19         6.78 o
 -10  11   2          2.00         -4.03         4.03 o
  -9  11   2        169.31        188.50         7.03 o
  -8  11   2         44.56         42.48         3.86 o
  -7  11   2         36.31         36.07         4.02 o
  -6  11   2        652.50        609.42        15.15 o
  -5  11   2        133.39        125.32         5.60 o
  -4  11   2          2.11          5.30         1.90 o
  -3  11   2        404.57        420.39        16.11 o
  -2  11   2         67.82         70.69         5.86 o
  -1  11   2        470.01        471.26        14.18 o
   0  11   2         85.36         87.16         7.06 o
   1  11   2         85.40         91.78         8.13 o
   2  11   2          0.79          7.57         4.68 o
   3  11   2        350.16        391.71        21.53 o
   4  11   2        434.66        439.85        12.08 o
   5  11   2         60.16         49.97         3.76 o
   6  11   2        105.88         98.05         5.83 o
   7  11   2          1.67          4.78         2.60 o
   8  11   2          0.36          1.10         2.67 o
   9  11   2         91.88         80.31         5.06 o
  10  11   2         24.64         25.98         4.75 o
  -9  12   2        130.00        143.83         5.75 o
  -8  12   2        341.37        369.65         9.09 o
  -7  12   2          0.78          2.49         2.66 o
  -6  12   2        911.03        920.59        19.60 o
  -5  12   2        204.10        204.06         7.05 o
  -4  12   2        638.89        564.95        10.22 o
  -3  12   2          7.48          5.27         1.71 o
  -2  12   2        458.56        459.47        10.34 o
  -1  12   2         18.98         37.47        10.76 o
   0  12   2       1065.88        946.26        34.00 o
   1  12   2        169.47        170.43        11.90 o
   2  12   2        804.63        758.26        17.31 o
   3  12   2        234.06        224.19         6.88 o
   4  12   2         17.28         14.35         2.41 o
   5  12   2        150.99        134.12         5.79 o
   6  12   2        378.44        365.28        10.42 o
   7  12   2        222.90        215.20         9.28 o
   8  12   2         12.39         14.96         4.59 o
   9  12   2        283.64        317.84         9.41 o
  -9  13   2         60.04         70.61         4.63 o
  -8  13   2          1.87          3.57         2.83 o
  -7  13   2        161.13        149.76         6.98 o
  -6  13   2          7.70          8.84         2.55 o
  -5  13   2          6.02          7.72         2.16 o
  -4  13   2        198.51        192.87         6.16 o
  -3  13   2        103.05        109.88         5.15 o
  -2  13   2          6.60          7.77         2.88 o
  -1  13   2        100.86        106.79         4.40 o
   0  13   2         11.72         14.19         2.81 o
   1  13   2        363.71        374.73         9.65 o
   2  13   2        443.36        423.40         8.55 o
   3  13   2        370.05        355.68         9.86 o
   4  13   2         15.74         17.56         2.44 o
   5  13   2         30.84         28.93         4.48 o
   6  13   2        209.17        203.14         9.13 o
   7  13   2          0.43          1.42         2.95 o
   8  13   2         52.89         46.91         5.45 o
   9  13   2          9.94          8.34         2.33 o
  -8  14   2        111.98        102.19         4.35 o
  -7  14   2         47.58         55.00         4.10 o
  -6  14   2        127.41        113.91         5.13 o
  -5  14   2         18.99         16.85         2.44 o
  -4  14   2         37.00         31.87         2.78 o
  -3  14   2         18.33         14.10         3.91 o
  -2  14   2       3386.35       3360.29        32.86 o
  -1  14   2         12.43         10.80         2.46 o
   0  14   2         97.43         98.32         6.26 o
   1  14   2        244.14        255.09         8.26 o
   2  14   2         26.92         19.46         2.73 o
   3  14   2        969.91        956.34        13.23 o
   4  14   2         81.21         73.62         4.06 o
   5  14   2         56.21         45.70         3.38 o
   6  14   2        285.66        290.93         8.97 o
   7  14   2         74.77         75.39         5.45 o
   8  14   2        212.82        217.85         8.86 o
  -8  15   2          9.22         10.56         2.84 o
  -7  15   2         12.33         14.19         2.57 o
  -6  15   2        266.57        274.95         7.12 o
  -5  15   2        439.13        441.78         8.56 o
  -4  15   2        137.46        118.94         4.85 o
  -3  15   2          3.77          3.29         2.86 o
  -2  15   2         74.22         83.67         4.79 o
  -1  15   2         48.02         32.51         4.66 o
   0  15   2        194.34        178.25         6.43 o
   1  15   2        311.27        320.66         9.85 o
   2  15   2         59.55         58.32         3.65 o
   3  15   2         80.66         69.41         3.97 o
   4  15   2         73.29         66.92         4.24 o
   5  15   2         11.20          8.03         2.17 o
   6  15   2        248.58        275.47         8.17 o
   7  15   2          9.72         11.40         3.59 o
   8  15   2          2.28          5.61         2.13 o
  -7  16   2          3.62          6.54         2.84 o
  -6  16   2          6.00          6.62         2.34 o
  -5  16   2        135.20        146.22         5.43 o
  -4  16   2        202.97        187.06         7.18 o
  -3  16   2        288.26        291.49         9.02 o
  -2  16   2        115.94        134.61         7.26 o
  -1  16   2        325.90        342.38         9.75 o
   0  16   2        495.71        532.09        10.71 o
   1  16   2        813.02        858.35        13.44 o
   2  16   2          9.79         11.79         2.46 o
   3  16   2         36.16         40.72         3.36 o
   4  16   2        222.99        205.94         6.55 o
   5  16   2        258.10        266.93         6.96 o
   6  16   2         40.87         43.22         4.06 o
   7  16   2          1.57         -2.33         2.33 o
  -6  17   2         18.52         19.81         2.96 o
  -5  17   2         44.68         46.68         3.99 o
  -4  17   2        240.37        251.27        10.84 o
  -3  17   2          7.63          5.97         3.81 o
  -2  17   2         53.10         53.20         4.86 o
  -1  17   2        344.47        359.36         9.65 o
   0  17   2         20.76         29.11         3.41 o
   1  17   2        508.21        514.51        11.53 o
   2  17   2         77.91         70.69         5.43 o
   3  17   2         60.85         69.39         4.35 o
   4  17   2        141.30        138.18         5.11 o
   5  17   2          0.84         -1.56         1.88 o
   6  17   2        276.86        273.99         8.60 o
  -5  18   2        104.54         95.15         5.34 o
  -4  18   2          0.70          0.60         2.80 o
  -3  18   2         35.39         30.19         4.74 o
  -2  18   2         61.27         70.67         5.00 o
  -1  18   2        330.56        343.26         8.80 o
   0  18   2          3.51          5.79         2.40 o
   1  18   2         13.97          6.03         3.00 o
   2  18   2          0.71         -1.78         4.09 o
   3  18   2        177.30        183.49         9.13 o
   4  18   2        196.27        214.45         6.20 o
   5  18   2          7.61          0.94         2.45 o
  -4  19   2          5.25          5.78         3.64 o
  -3  19   2        396.37        439.00        12.21 o
  -2  19   2        101.90        114.92         6.98 o
  -1  19   2        220.06        241.17         6.73 o
   0  19   2         66.59         69.11         3.94 o
   1  19   2          1.32         -1.35         3.94 o
   2  19   2         18.53          8.22         3.91 o
   3  19   2        253.40        270.62        10.65 o
   4  19   2        204.66        221.96         7.82 o
  -2  20   2          4.27         -1.31         2.61 o
  -1  20   2         12.16         10.97         2.13 o
   0  20   2         93.57        105.29         4.78 o
   1  20   2         38.54         39.77         3.20 o
   2  20   2        128.13        139.32         6.51 o
 -11   1   3        183.98        192.83         6.75 o
 -10   1   3         39.93         31.71         3.77 o
  -9   1   3        246.61        235.80         7.40 o
  -8   1   3        735.19        676.92        10.88 o
  -7   1   3        692.05        612.22        10.54 o
  -6   1   3        480.63        498.79        18.28 o
  -5   1   3       1602.20       1784.94        26.76 o
  -4   1   3       2670.65       2793.49        42.58 o
  -3   1   3       2079.46       2275.07        26.19 o
  -2   1   3       2599.02       2467.09        34.47 o
  -1   1   3          6.68         37.41         4.35 o
   0   1   3       3982.38       4222.84        36.13 o
   1   1   3         47.61         46.78         2.42 o
   2   1   3       6076.75       5970.66        97.93 o
   3   1   3       1734.89       1807.32        49.45 o
   4   1   3        183.38        186.82         7.18 o
   5   1   3        230.33        228.08        11.84 o
   6   1   3         46.54         44.14         5.70 o
   7   1   3        371.17        362.45         9.85 o
   8   1   3          6.00          8.72         2.71 o
   9   1   3        119.55        121.16         6.05 o
  10   1   3        163.62        155.04         7.41 o
  11   1   3         91.69         89.90         4.94 o
 -11   2   3          0.85         -2.82         2.82 o
 -10   2   3         54.80         49.34         4.37 o
  -9   2   3         34.34         31.83         3.80 o
  -8   2   3        156.86        164.11         5.71 o
  -7   2   3        194.03        167.98         6.00 o
  -6   2   3          8.30         15.33         3.56 o
  -5   2   3        457.16        458.06        16.34 o
  -4   2   3        186.67        217.40        10.29 o
  -3   2   3        563.72        523.75        18.70 o
  -2   2   3       1559.33       1610.02        22.60 o
  -1   2   3         20.28         34.31         3.89 o
   0   2   3        392.23        408.21         8.08 o
   1   2   3       7952.44       8329.30        58.94 o
   2   2   3       2694.08       2712.04       116.06 o
   3   2   3        101.18         87.10         5.21 o
   4   2   3        829.50        803.89        17.36 o
   5   2   3       3418.55       3549.65        80.72 o
   6   2   3        821.70        778.70        20.41 o
   7   2   3        962.91        910.07        17.46 o
   8   2   3         20.48         29.04         3.73 o
   9   2   3         26.40         22.11         3.74 o
  10   2   3        372.14        372.39        11.06 o
  11   2   3         20.64         19.65         3.08 o
 -11   3   3         19.35         16.23         2.93 o
 -10   3   3        138.22        147.90         7.18 o
  -9   3   3        699.06        676.07        11.82 o
  -8   3   3        371.11        370.95        12.49 o
  -7   3   3        191.29        192.07         6.35 o
  -6   3   3       1107.63       1197.43        28.75 o
  -5   3   3        186.00        165.14         7.57 o
  -4   3   3       5526.02       5722.51        62.33 o
  -3   3   3       1085.76       1057.54        23.95 o
  -2   3   3          0.34          1.88         2.58 o
  -1   3   3          8.39         19.17         2.82 o
   0   3   3       6067.56       6307.53        58.18 o
   1   3   3        240.51        205.29         5.51 o
   2   3   3        326.19        329.71         7.82 o
   3   3   3       2114.61       2084.57        28.46 o
   4   3   3        220.47        181.15        10.54 o
   5   3   3        968.71        798.98        25.12 o
   6   3   3        897.08        875.57        21.90 o
   7   3   3        739.33        728.25        16.03 o
   8   3   3       1174.21       1172.98        42.80 o
   9   3   3         77.71         78.83         5.88 o
  10   3   3        342.01        334.95        10.43 o
  11   3   3        199.53        212.52         6.03 o
 -11   4   3        187.70        169.84         6.63 o
 -10   4   3          0.75          4.00         3.29 o
  -9   4   3        470.27        477.04         9.00 o
  -8   4   3          1.71          4.35         2.59 o
  -7   4   3       1456.66       1480.99        15.51 o
  -6   4   3        222.73        266.42        17.45 o
  -5   4   3       6219.57       6272.12        92.28 o
  -4   4   3       2063.90       2210.12        36.60 o
  -3   4   3        287.83        286.00        14.61 o
  -2   4   3          3.04          6.91         3.12 o
  -1   4   3       2646.43       2580.85        29.93 o
   0   4   3       2124.20       2286.69        19.82 o
   1   4   3        208.86        195.42         5.20 o
   2   4   3        705.25        720.56        16.03 o
   3   4   3       2120.28       2198.24        42.25 o
   4   4   3       5946.51       5712.16        59.21 o
   5   4   3        473.93        435.43        20.62 o
   6   4   3         10.71         11.83         7.31 o
   7   4   3        353.39        355.58        12.81 o
   8   4   3       1231.95       1219.42        26.22 o
   9   4   3         17.39         10.63         3.45 o
  10   4   3         13.14          4.58         3.96 o
  11   4   3        132.38        137.15         5.79 o
 -11   5   3        160.51        181.15        10.53 o
 -10   5   3        592.77        634.20        12.95 o
  -9   5   3         88.26         76.30         4.51 o
  -8   5   3        439.92        414.85         8.59 o
  -7   5   3       2950.08       2877.28        26.74 o
  -6   5   3         62.10         49.90         8.70 o
  -5   5   3       2619.23       2700.84        43.09 o
  -4   5   3        444.39        481.44        16.53 o
  -3   5   3         91.96        128.52        10.41 o
  -2   5   3       2574.53       2532.30        38.86 o
  -1   5   3         17.79         11.65         1.55 o
   0   5   3       3327.23       3363.88        29.18 o
   1   5   3        254.19        322.22         7.36 o
   2   5   3        436.02        595.55        11.03 o
   3   5   3       3907.33       4117.35        43.77 o
   4   5   3       1924.18       2087.41        34.68 o
   5   5   3        679.03        611.60        25.04 o
   6   5   3        286.17        306.97        15.96 o
   7   5   3         38.13         34.92         4.57 o
   8   5   3        582.52        538.97        12.73 o
   9   5   3       1050.22       1032.58        23.82 o
  10   5   3          7.01          6.22         3.87 o
  11   5   3          0.03          3.59         2.33 o
 -11   6   3        100.32        102.29         6.39 o
 -10   6   3        356.08        382.27         9.88 o
  -9   6   3        713.28        663.86        12.79 o
  -8   6   3        497.61        479.94        11.50 o
  -7   6   3       1059.15       1005.45        22.66 o
  -6   6   3         60.07         72.46        10.20 o
  -5   6   3        566.20        536.14        19.97 o
  -4   6   3        143.45        111.46         7.62 o
  -3   6   3         21.22         50.29         5.78 o
  -2   6   3       4885.86       5140.83        44.08 o
  -1   6   3         39.62         35.02         2.43 o
   0   6   3       1158.59       1370.27        13.61 o
   1   6   3        297.37        265.22         6.41 o
   2   6   3       6240.20       7106.40        35.36 o
   3   6   3        104.82         94.05         5.79 o
   4   6   3       5292.70       5359.16        56.48 o
   5   6   3        428.05        362.84        16.62 o
   6   6   3       2080.97       2076.63        45.13 o
   7   6   3         46.24         48.43         3.82 o
   8   6   3         89.81         86.48         6.72 o
   9   6   3        236.37        248.57         9.82 o
  10   6   3         18.70         17.76         4.34 o
  11   6   3        144.05        161.26         5.51 o
 -11   7   3        418.96        461.89        14.27 o
 -10   7   3          1.90          0.35         2.43 o
  -9   7   3         52.21         52.23         4.11 o
  -8   7   3        106.77         99.86         5.68 o
  -7   7   3        248.45        262.40         7.70 o
  -6   7   3        233.74        219.27         7.54 o
  -5   7   3          0.89         -0.61         4.12 o
  -4   7   3        494.16        466.53        13.90 o
  -3   7   3         11.38         16.84         2.74 o
  -2   7   3        379.03        470.78         9.95 o
  -1   7   3       1472.13       1488.48        15.20 o
   0   7   3        248.37        247.24         6.61 o
   1   7   3         19.15         24.45         3.29 o
   2   7   3        243.37        197.12         7.74 o
   3   7   3        184.73        215.93         9.40 o
   4   7   3        523.50        532.62        18.99 o
   5   7   3         46.15         44.20         9.43 o
   6   7   3        720.81        766.78        10.62 o
   7   7   3         19.89         24.77         2.85 o
   8   7   3        149.52        154.35         6.29 o
   9   7   3         24.28         20.15         3.94 o
  10   7   3        322.53        325.20         9.55 o
  11   7   3         71.50         67.82         4.56 o
 -10   8   3        110.43        113.16         5.25 o
  -9   8   3          1.99          4.04         2.68 o
  -8   8   3         11.36          8.31         2.42 o
  -7   8   3        583.81        594.30        11.32 o
  -6   8   3        289.72        300.94         9.07 o
  -5   8   3        857.03        798.98        22.31 o
  -4   8   3        798.56        847.81        19.39 o
  -3   8   3         44.69         35.28         3.80 o
  -2   8   3        102.92         64.84         4.22 o
  -1   8   3        283.18        264.31         9.21 o
   0   8   3        248.01        283.07         7.56 o
   1   8   3       2009.83       2258.43        25.46 o
   2   8   3         79.54         90.35         5.78 o
   3   8   3          0.80          1.55         3.51 o
   4   8   3       1189.06       1126.00        35.62 o
   5   8   3        231.70        239.91        17.76 o
   6   8   3       1334.19       1261.70        15.85 o
   7   8   3          0.50          4.37         2.06 o
   8   8   3         40.18         39.97         3.66 o
   9   8   3         78.94         77.37         5.66 o
  10   8   3         20.11         24.18         3.27 o
 -10   9   3        261.49        318.01        10.89 o
  -9   9   3          0.00         -2.88         3.62 o
  -8   9   3         18.68         23.76         4.50 o
  -7   9   3        482.80        489.81        10.40 o
  -6   9   3        819.01        814.89        15.96 o
  -5   9   3        719.47        742.76        15.79 o
  -4   9   3         38.17         48.35         5.28 o
  -3   9   3         25.71         29.98         3.44 o
  -2   9   3        450.63        402.56        11.42 o
  -1   9   3        187.49        234.38         9.27 o
   0   9   3          0.18          6.10         3.10 o
   1   9   3         42.91         38.98         3.69 o
   2   9   3          1.36          4.00         2.90 o
   3   9   3        420.31        421.42        17.35 o
   4   9   3        173.02        143.68        13.73 o
   5   9   3          3.23          8.41         2.16 o
   6   9   3        905.69        900.52        13.00 o
   7   9   3          1.16          2.58         2.16 o
   8   9   3        112.66        112.95         4.92 o
   9   9   3        173.05        176.73         8.14 o
  10   9   3         12.70          8.40         2.26 o
 -10  10   3         17.71         22.61         3.18 o
  -9  10   3          5.32          1.94         3.22 o
  -8  10   3          5.33          0.41         2.98 o
  -7  10   3         18.95         16.09         2.69 o
  -6  10   3        128.54        121.40         6.24 o
  -5  10   3        103.34        107.93         5.71 o
  -4  10   3         70.40         70.34         4.58 o
  -3  10   3         12.43         12.36         2.99 o
  -2  10   3        303.41        325.53        11.76 o
  -1  10   3        267.16        269.48        10.39 o
   0  10   3       1268.64       1279.85        21.81 o
   1  10   3        934.55       1042.18        22.22 o
   2  10   3          0.82          7.97         3.82 o
   3  10   3        600.60        572.94        21.05 o
   4  10   3          5.53          9.46         3.08 o
   5  10   3       1054.51        978.91        14.53 o
   6  10   3         10.79         10.70         2.54 o
   7  10   3        194.15        198.76         7.10 o
   8  10   3         49.04         50.79         4.42 o
   9  10   3         72.49         70.16         6.09 o
  10  10   3          1.23         -1.16         2.45 o
  -9  11   3        102.57        111.42         6.84 o
  -8  11   3        454.76        475.51        10.36 o
  -7  11   3        265.34        262.81         8.60 o
  -6  11   3         44.31         36.98         3.46 o
  -5  11   3        210.10        197.34         6.85 o
  -4  11   3       1009.11        950.23        13.77 o
  -3  11   3        401.22        404.18         9.31 o
  -2  11   3         64.99         71.11         5.94 o
  -1  11   3          3.83          6.74         3.12 o
   0  11   3       2915.24       2902.17        61.44 o
   1  11   3        654.03        598.80        17.85 o
   2  11   3        335.22        358.12        19.56 o
   3  11   3         64.65         75.56         4.56 o
   4  11   3         31.87         20.85         4.37 o
   5  11   3       1478.72       1398.86        22.93 o
   6  11   3         39.67         39.07         4.38 o
   7  11   3        183.95        198.87         7.66 o
   8  11   3          1.79          3.06         2.67 o
   9  11   3         25.08         20.88         3.10 o
  -9  12   3         18.99         18.58         2.75 o
  -8  12   3         10.06         15.55         2.80 o
  -7  12   3         37.54         40.21         4.00 o
  -6  12   3         16.82         17.63         2.91 o
  -5  12   3        206.82        192.36         6.82 o
  -4  12   3        412.19        399.09         8.64 o
  -3  12   3        356.50        352.91         7.92 o
  -2  12   3          3.62          4.84         2.09 o
  -1  12   3         11.22         11.25         2.13 o
   0  12   3         81.41         96.80         9.39 o
   1  12   3        322.40        331.75        10.77 o
   2  12   3        964.04        879.00        17.18 o
   3  12   3        768.38        756.45        14.06 o
   4  12   3        414.38        375.37         9.12 o
   5  12   3        118.84        105.89         5.88 o
   6  12   3        669.44        674.31        19.71 o
   7  12   3        209.65        190.87         8.63 o
   8  12   3        109.56        122.02         8.26 o
   9  12   3         26.02         35.91         4.13 o
  -9  13   3         35.41         31.67         3.40 o
  -8  13   3          8.94         10.35         2.26 o
  -7  13   3        206.71        197.22         7.00 o
  -6  13   3        283.03        297.88         7.97 o
  -5  13   3         26.33         30.58         3.06 o
  -4  13   3        211.88        186.46         6.18 o
  -3  13   3          0.60         -1.66         2.42 o
  -2  13   3       1854.82       1834.02        19.73 o
  -1  13   3        200.39        185.66         5.83 o
   0  13   3         96.70         96.46         5.21 o
   1  13   3         35.09         35.34         4.18 o
   2  13   3        643.09        589.28        22.71 o
   3  13   3       1865.16       1744.09        37.52 o
   4  13   3          0.86          0.45         2.53 o
   5  13   3        191.40        196.79         7.75 o
   6  13   3          9.93         18.77         4.00 o
   7  13   3          5.15          3.75         3.74 o
   8  13   3        203.31        214.27         9.37 o
   9  13   3        120.70        137.17         6.01 o
  -8  14   3         24.56         31.93         3.11 o
  -7  14   3        231.13        238.51         7.12 o
  -6  14   3          3.95          4.10         2.26 o
  -5  14   3          5.95          4.65         2.13 o
  -4  14   3         62.05         56.67         3.65 o
  -3  14   3        189.88        169.94         7.29 o
  -2  14   3         34.14         27.28         3.15 o
  -1  14   3        157.43        166.74         6.88 o
   0  14   3         65.41         56.12         4.30 o
   1  14   3        133.74        125.93         7.17 o
   2  14   3        521.50        512.19        12.90 o
   3  14   3         31.67         28.76         3.09 o
   4  14   3        116.44        106.20         4.01 o
   5  14   3         36.32         43.87         3.67 o
   6  14   3        192.99        214.41         7.64 o
   7  14   3         86.52         85.97         4.86 o
   8  14   3          2.35          1.42         2.92 o
  -8  15   3         19.56         19.82         4.30 o
  -7  15   3         98.55        120.15         5.49 o
  -6  15   3         44.87         52.17         3.46 o
  -5  15   3          1.83          3.77         1.94 o
  -4  15   3        299.12        306.60         7.36 o
  -3  15   3        146.03        131.70         6.50 o
  -2  15   3        433.39        438.31         9.81 o
  -1  15   3        290.63        276.31        10.76 o
   0  15   3       1298.63       1333.27        18.95 o
   1  15   3        377.17        372.11        10.25 o
   2  15   3        194.17        173.73         7.16 o
   3  15   3        548.62        548.88         9.93 o
   4  15   3         14.13         15.15         2.37 o
   5  15   3          8.14         11.08         2.20 o
   6  15   3         52.91         48.77         4.09 o
   7  15   3         10.00         11.32         2.79 o
  -7  16   3        251.09        254.07        11.95 o
  -6  16   3          0.68          2.22         2.31 o
  -5  16   3        279.21        276.98         6.76 o
  -4  16   3         77.05         78.27         5.64 o
  -3  16   3        250.21        248.59        11.76 o
  -2  16   3        335.14        355.70        11.37 o
  -1  16   3         77.62         84.72         4.59 o
   0  16   3        330.36        333.48         8.56 o
   1  16   3        345.58        345.42         9.90 o
   2  16   3        579.68        580.37        11.29 o
   3  16   3        161.34        163.88         6.79 o
   4  16   3        274.43        285.22         7.43 o
   5  16   3        281.98        273.03         6.19 o
   6  16   3        610.09        677.11        12.68 o
   7  16   3         11.53          4.56         3.32 o
  -6  17   3        116.00        118.96         7.86 o
  -5  17   3        185.92        203.49         8.44 o
  -4  17   3         44.63         47.32         5.24 o
  -3  17   3        138.83        129.06         8.32 o
  -2  17   3          1.37          1.45         3.14 o
  -1  17   3         10.60         12.87         2.90 o
   0  17   3        604.50        601.34        10.87 o
   1  17   3         72.04         71.18         4.72 o
   2  17   3         69.39         60.52         4.30 o
   3  17   3         33.64         26.90         3.71 o
   4  17   3          4.52          7.95         2.80 o
   5  17   3        389.17        439.01         8.64 o
   6  17   3         20.95         25.58         4.63 o
  -5  18   3        511.86        542.39        17.06 o
  -4  18   3          2.19          0.33         2.58 o
  -3  18   3         82.58         79.44         6.24 o
  -2  18   3        131.32        138.83         6.46 o
  -1  18   3         61.58         73.49         4.36 o
   0  18   3         50.09         53.66         3.45 o
   1  18   3         93.70         93.02         4.88 o
   2  18   3         22.21         17.66         6.20 o
   3  18   3         98.63        106.56         5.55 o
   4  18   3        727.88        765.35        13.04 o
   5  18   3        119.16        134.42        14.21 o
  -4  19   3        168.16        170.68         9.54 o
  -3  19   3         48.65         56.40         4.72 o
  -2  19   3         18.21         22.37         3.68 o
  -1  19   3         16.14         18.84         2.85 o
   0  19   3         72.62         87.61         4.24 o
   1  19   3          1.02          0.70         2.58 o
   2  19   3         35.15         36.87         4.46 o
   3  19   3         33.39         44.25         4.49 o
   4  19   3         29.04         50.41         5.94 o
  -2  20   3          0.63          1.31         3.53 o
  -1  20   3          0.22         -2.34         3.81 o
   0  20   3          0.23          2.80         2.35 o
   1  20   3          3.37         29.80        13.03 o
   2  20   3        352.73        376.87         9.80 o
 -11   0   4        122.97        111.52         8.90 o
 -10   0   4          8.31         22.88         5.56 o
  -9   0   4        161.91        167.00         9.92 o
  -8   0   4        174.87        173.16        10.23 o
  -7   0   4        370.63        336.40        10.76 o
  -6   0   4          1.72         -6.65         6.65 o
  -5   0   4         27.66         36.21         6.55 o
  -4   0   4       4319.89       4522.13       103.28 o
  -3   0   4       1352.73       1491.15        51.62 o
  -2   0   4        563.01        574.83        14.39 o
  -1   0   4         64.84         30.23         2.34 o
   0   0   4        118.67        152.91         8.26 o
   1   0   4      14651.61      15006.38       107.06 o
   2   0   4       1959.15       1893.06        24.93 o
   3   0   4        638.97        603.13        11.41 o
   4   0   4       2650.89       2711.95        50.14 o
   5   0   4        674.61        632.52        23.54 o
   6   0   4       1487.66       1540.86        40.77 o
   7   0   4          0.18          6.66         5.42 o
   8   0   4        244.11        245.40        11.83 o
   9   0   4        246.19        234.03        11.40 o
  10   0   4        390.24        406.77        13.62 o
  11   0   4          6.10          4.94         4.56 o
 -11   1   4         47.95         49.95         3.82 o
 -10   1   4        529.28        548.77        17.13 o
  -9   1   4         27.17         31.68         3.98 o
  -8   1   4        318.14        297.20         8.23 o
  -7   1   4        892.73        854.16        11.81 o
  -6   1   4        763.51        794.65        20.33 o
  -5   1   4        629.80        631.75        16.38 o
  -4   1   4        305.01        280.70        12.01 o
  -3   1   4       2045.76       2065.85        27.92 o
  -2   1   4       5427.40       5488.96        54.51 o
  -1   1   4       4695.41       4774.46        50.98 o
   0   1   4        257.02        257.96         8.90 o
   1   1   4        144.66         77.39         6.64 o
   2   1   4       5692.09       5844.43        39.51 o
   3   1   4       1481.07       1530.87        20.28 o
   4   1   4        553.18        700.41        14.88 o
   5   1   4        492.01        460.74        14.31 o
   6   1   4         60.49         50.01         6.05 o
   7   1   4          4.47          4.93         2.22 o
   8   1   4        107.59        113.33         5.87 o
   9   1   4         58.81         64.67         5.44 o
  10   1   4         54.93         53.51         4.73 o
  11   1   4        262.23        239.07         6.96 o
 -11   2   4         33.94         32.89         4.84 o
 -10   2   4         79.80         73.48         4.73 o
  -9   2   4         10.87          6.97         3.21 o
  -8   2   4        106.61        113.50         4.96 o
  -7   2   4        446.03        442.12         7.97 o
  -6   2   4        518.20        529.64        16.78 o
  -5   2   4        109.91         99.49         8.23 o
  -4   2   4         79.02         71.32         6.54 o
  -3   2   4       2650.65       2939.76        51.27 o
  -2   2   4       5040.02       5042.22       168.61 o
  -1   2   4       1020.15       1093.71        19.30 o
   0   2   4        291.14        285.68         7.02 o
   1   2   4       4114.90       4396.94        57.58 o
   2   2   4        366.52        368.54         9.70 o
   3   2   4        842.96        814.68        30.99 o
   4   2   4       4214.51       4436.66        55.31 o
   5   2   4         87.46        100.68         8.43 o
   6   2   4         92.18         78.80         7.24 o
   7   2   4        793.39        789.91        17.06 o
   8   2   4        471.07        447.48        13.00 o
   9   2   4          5.39          4.68         2.46 o
  10   2   4        310.10        311.47         9.87 o
  11   2   4        520.48        533.94        11.94 o
 -11   3   4         16.25          9.27         2.48 o
 -10   3   4          1.17          2.50         4.71 o
  -9   3   4        285.93        285.94         8.69 o
  -8   3   4        251.67        247.71         6.91 o
  -7   3   4         74.69         60.19         3.93 o
  -6   3   4          7.09         24.33         6.82 o
  -5   3   4        519.40        494.76        22.84 o
  -4   3   4        253.95        252.94        15.20 o
  -3   3   4        917.11        974.25        27.31 o
  -2   3   4          0.40          7.41         3.03 o
  -1   3   4       1449.12       1382.88        27.18 o
   0   3   4        418.36        442.69         8.22 o
   1   3   4         33.47         21.59         1.78 o
   2   3   4        221.60        240.91         6.67 o
   3   3   4        637.54        743.09        14.35 o
   4   3   4       3501.20       3584.52        60.99 o
   5   3   4         89.03         71.75         7.61 o
   6   3   4        939.65        948.95        32.39 o
   7   3   4        181.93        194.78        10.50 o
   8   3   4         91.51         87.37         5.35 o
   9   3   4         12.14         16.57         3.26 o
  10   3   4         81.17         79.99         5.39 o
  11   3   4         43.75         40.78         3.37 o
 -11   4   4          5.07          3.95         3.03 o
 -10   4   4         10.56         10.58         3.36 o
  -9   4   4         23.00         23.13         3.48 o
  -8   4   4          0.40          2.07         2.32 o
  -7   4   4         70.68         68.31         3.79 o
  -6   4   4        468.96        488.95        24.67 o
  -5   4   4          6.84          6.50         3.90 o
  -4   4   4         41.07         28.47         6.57 o
  -3   4   4        996.61       1004.87        28.33 o
  -2   4   4       3049.30       3102.61        81.29 o
  -1   4   4        324.33        329.75         7.96 o
   0   4   4        212.77        215.89         6.13 o
   1   4   4        226.36        234.93         5.85 o
   2   4   4       1404.00       1571.21        26.50 o
   3   4   4        269.93        258.51         7.80 o
   4   4   4       1521.91       1434.84        28.97 o
   5   4   4        169.58        165.68        13.91 o
   6   4   4         76.94         65.65         9.67 o
   7   4   4         11.55         11.59         2.94 o
   8   4   4         33.63         25.99         4.67 o
   9   4   4        325.94        322.36        11.13 o
  10   4   4          0.53         -1.98         2.98 o
  11   4   4         88.59         92.72         5.65 o
 -11   5   4         52.98         54.35         4.72 o
 -10   5   4        407.54        440.84        14.63 o
  -9   5   4        145.28        155.39         7.62 o
  -8   5   4         76.52         66.76         4.85 o
  -7   5   4          8.36          8.72         3.26 o
  -6   5   4        351.69        355.38        11.56 o
  -5   5   4       2439.47       2548.92        78.83 o
  -4   5   4         73.66        107.13        10.95 o
  -3   5   4        169.15        167.53        12.42 o
  -2   5   4        335.84        338.24         9.76 o
  -1   5   4        486.66        450.90         9.53 o
   0   5   4       2804.49       2808.75        20.50 o
   1   5   4       2590.23       2991.70        24.19 o
   2   5   4       1449.21       1523.68        41.74 o
   3   5   4       9074.71       9975.98        87.32 o
   4   5   4       1224.80       1106.16        22.03 o
   5   5   4        643.86        703.26        22.43 o
   6   5   4         73.94         62.12         4.74 o
   7   5   4         74.35         68.19         4.81 o
   8   5   4          2.41          3.26         2.73 o
   9   5   4         41.36         39.09         4.66 o
  10   5   4          8.15          5.74         2.65 o
  11   5   4          3.23          4.42         1.80 o
 -11   6   4        204.98        232.81        10.40 o
 -10   6   4        277.54        275.22         8.26 o
  -9   6   4         30.63         25.74         3.44 o
  -8   6   4        212.73        200.62         7.71 o
  -7   6   4        104.92         99.33         5.68 o
  -6   6   4         21.51         26.85         4.26 o
  -5   6   4        753.25        823.47        25.59 o
  -4   6   4       1618.83       1808.68        34.94 o
  -3   6   4        149.32        172.63        10.43 o
  -2   6   4       2299.55       2566.87        27.73 o
  -1   6   4       2116.77       2220.00        38.80 o
   0   6   4        253.12        271.68         6.85 o
   1   6   4         23.01         32.64         2.96 o
   2   6   4       1651.19       1969.58        38.45 o
   3   6   4        400.75        395.19        10.86 o
   4   6   4       1881.54       1930.42        26.09 o
   5   6   4        137.87        128.28         8.56 o
   6   6   4        198.58        179.23         6.93 o
   7   6   4        275.87        269.29         9.03 o
   8   6   4          3.38          5.88         3.17 o
   9   6   4        276.65        246.33         9.76 o
  10   6   4          0.45         -0.46         3.20 o
  11   6   4         59.72         65.68         4.62 o
 -10   7   4         32.51         29.11         3.43 o
  -9   7   4        111.98        109.17         5.44 o
  -8   7   4         44.48         45.50         4.81 o
  -7   7   4       1390.10       1332.24        19.06 o
  -6   7   4         14.04         12.18         2.85 o
  -5   7   4        965.19        933.89        29.73 o
  -4   7   4        168.77        146.15         9.20 o
  -3   7   4       2752.88       2604.42        31.04 o
  -2   7   4       1442.70       1355.15        19.32 o
  -1   7   4         13.60         28.35         3.34 o
   0   7   4       1109.73       1189.80        22.84 o
   1   7   4       1641.32       1557.47        22.20 o
   2   7   4       1750.04       1663.35        25.65 o
   3   7   4         48.08         25.69         6.80 o
   4   7   4        120.40        110.10        11.40 o
   5   7   4         14.36         14.46         5.89 o
   6   7   4        434.17        440.75         9.90 o
   7   7   4          2.63          0.33         2.25 o
   8   7   4        214.51        215.75         8.19 o
   9   7   4          1.37          1.53         2.75 o
  10   7   4          0.45          0.47         2.74 o
 -10   8   4          4.10          5.02         2.26 o
  -9   8   4         12.79         10.22         2.73 o
  -8   8   4         47.86         36.92         4.33 o
  -7   8   4         39.46         32.45         3.84 o
  -6   8   4         51.66         42.72         3.94 o
  -5   8   4        183.00        174.80        12.41 o
  -4   8   4        459.11        452.12        15.30 o
  -3   8   4         31.30         41.50         4.21 o
  -2   8   4        677.18        675.09        13.29 o
  -1   8   4       3933.19       4302.10        48.20 o
   0   8   4        745.88        778.99        14.42 o
   1   8   4        264.17        228.39         8.02 o
   2   8   4         17.58         18.62         3.48 o
   3   8   4        988.81       1017.71        26.39 o
   4   8   4        920.93        856.59        25.84 o
   5   8   4       1895.32       1941.40        18.03 o
   6   8   4       3720.42       3643.31        58.83 o
   7   8   4        252.17        243.75         7.77 o
   8   8   4        320.91        297.71         8.29 o
   9   8   4         68.52         67.11         4.63 o
  10   8   4          0.81          0.02         2.27 o
 -10   9   4        511.42        566.19        12.02 o
  -9   9   4         58.30         63.13         5.65 o
  -8   9   4        128.45        114.89         6.59 o
  -7   9   4         18.81          9.30         3.07 o
  -6   9   4         75.59         66.34         4.87 o
  -5   9   4       1000.18        962.41        21.25 o
  -4   9   4         71.44         57.65         5.94 o
  -3   9   4        832.54        857.18        17.95 o
  -2   9   4         34.61         32.62         3.80 o
  -1   9   4         66.50         91.97         6.30 o
   0   9   4       5850.02       6001.62        66.32 o
   1   9   4         64.33         63.45         4.73 o
   2   9   4        167.95        180.70         7.98 o
   3   9   4        194.89        137.66        10.49 o
   4   9   4        873.54        779.62        25.49 o
   5   9   4        478.61        472.31         9.23 o
   6   9   4        851.80        863.77        14.00 o
   7   9   4         53.90         67.61         4.49 o
   8   9   4        195.23        204.41         6.25 o
   9   9   4         16.03         13.94         3.24 o
  10   9   4          6.19          1.48         1.68 o
 -10  10   4          0.59          4.02         3.62 o
  -9  10   4        156.60        139.72         5.27 o
  -8  10   4         45.71         57.94         6.31 o
  -7  10   4        110.06         94.70         5.34 o
  -6  10   4        263.65        266.65         7.84 o
  -5  10   4         42.33         42.24         3.59 o
  -4  10   4         30.94         30.03         2.42 o
  -3  10   4         12.05          8.73         3.20 o
  -2  10   4         43.69         29.47         4.23 o
  -1  10   4        165.98        136.49         7.87 o
   0  10   4         65.26         74.39         6.62 o
   1  10   4          5.39          9.25         3.25 o
   2  10   4       2074.06       2065.95        29.97 o
   3  10   4        528.34        489.44        19.95 o
   4  10   4          4.18          6.55         2.10 o
   5  10   4         64.38         70.11         4.58 o
   6  10   4        193.23        176.33         7.93 o
   7  10   4         56.15         49.41         3.58 o
   8  10   4        634.75        623.15        10.97 o
   9  10   4         60.71         61.83         4.38 o
  10  10   4         82.88         87.91         7.06 o
  -9  11   4          0.29         -0.27         1.93 o
  -8  11   4        144.22        164.70         9.27 o
  -7  11   4        150.37        152.52         6.52 o
  -6  11   4        290.39        283.94         8.00 o
  -5  11   4        100.30         93.42         4.96 o
  -4  11   4         15.87         13.56         2.01 o
  -3  11   4        399.33        425.81         7.90 o
  -2  11   4          0.45          1.74         1.86 o
  -1  11   4         78.18         67.55         6.73 o
   0  11   4          0.04          7.72         3.08 o
   1  11   4        202.29        202.77        12.80 o
   2  11   4         34.40         25.16         3.21 o
   3  11   4          3.52          3.07         2.14 o
   4  11   4         26.59         23.46         2.83 o
   5  11   4        332.25        317.78         9.82 o
   6  11   4        772.04        666.69        14.86 o
   7  11   4         22.93         21.00         3.33 o
   8  11   4        106.05         83.23         4.90 o
   9  11   4          4.86          3.09         2.77 o
  -9  12   4          5.88          6.96         2.28 o
  -8  12   4        236.21        249.36        10.32 o
  -7  12   4          0.08         -1.60         2.56 o
  -6  12   4         72.52         76.19         4.47 o
  -5  12   4        137.40        128.35         5.08 o
  -4  12   4        442.15        408.69         8.78 o
  -3  12   4        514.24        455.35        10.15 o
  -2  12   4        306.95        295.50         7.19 o
  -1  12   4        449.34        427.62         9.35 o
   0  12   4        457.79        478.42        12.16 o
   1  12   4          3.08         -1.19         2.49 o
   2  12   4        128.33        117.15         5.77 o
   3  12   4        700.67        642.26        15.30 o
   4  12   4        113.84         97.16         6.31 o
   5  12   4        281.41        266.61         7.90 o
   6  12   4         75.28         73.76         5.88 o
   7  12   4         28.64         34.60         4.43 o
   8  12   4        375.76        380.88        10.29 o
   9  12   4         39.28         36.39         3.97 o
  -8  13   4          2.65         -0.23         2.35 o
  -7  13   4         27.50         29.65         3.88 o
  -6  13   4          0.75         -2.06         2.33 o
  -5  13   4        174.95        173.26         5.72 o
  -4  13   4        265.36        248.89         6.95 o
  -3  13   4          2.54          1.82         2.43 o
  -2  13   4          0.37         -0.50         2.06 o
  -1  13   4        198.71        188.24         7.31 o
   0  13   4         87.21         80.61         5.00 o
   1  13   4         46.52         41.21         4.41 o
   2  13   4        240.36        204.90         7.68 o
   3  13   4          7.63          6.76         3.09 o
   4  13   4        385.80        368.72        10.23 o
   5  13   4          8.44          2.75         3.15 o
   6  13   4        179.97        166.06         7.97 o
   7  13   4         38.03         37.85         4.53 o
   8  13   4          0.19          8.93         3.56 o
  -8  14   4         40.37         37.98         5.21 o
  -7  14   4         78.53         83.68         4.89 o
  -6  14   4         65.59         74.12         4.05 o
  -5  14   4         35.02         33.56         2.93 o
  -4  14   4        683.66        666.79        10.91 o
  -3  14   4          3.17          0.19         2.91 o
  -2  14   4          0.71         -1.78         2.50 o
  -1  14   4         12.73         11.13         2.75 o
   0  14   4         87.30         91.05         5.37 o
   1  14   4        745.20        695.03        13.96 o
   2  14   4        139.79        109.36         5.92 o
   3  14   4        229.37        225.34        10.28 o
   4  14   4        235.31        208.00         6.93 o
   5  14   4        547.21        569.63        11.49 o
   6  14   4        218.13        235.64         7.77 o
   7  14   4        231.24        257.53         7.33 o
   8  14   4         81.26         81.84         5.01 o
  -7  15   4        512.30        525.88        12.55 o
  -6  15   4          6.82          9.17         2.36 o
  -5  15   4          0.71          0.51         2.07 o
  -4  15   4        164.73        164.85         6.75 o
  -3  15   4        405.58        438.47        15.55 o
  -2  15   4        189.50        178.69         8.38 o
  -1  15   4        292.86        259.31         9.93 o
   0  15   4        139.74        132.39         8.10 o
   1  15   4        225.42        225.46         8.15 o
   2  15   4        182.07        176.80         7.25 o
   3  15   4          1.20         -1.16         2.88 o
   4  15   4         52.25         45.56         3.23 o
   5  15   4         45.30         44.50         3.45 o
   6  15   4        213.11        220.30         6.89 o
   7  15   4          1.42          0.07         2.16 o
  -6  16   4        243.29        259.88         8.01 o
  -5  16   4         41.64         32.88         4.27 o
  -4  16   4          2.69          2.83         3.29 o
  -3  16   4         39.72         40.87         5.64 o
  -2  16   4        260.50        255.26         8.22 o
  -1  16   4        250.04        268.31         8.54 o
   0  16   4        569.73        539.63        11.90 o
   1  16   4        190.81        181.45         7.13 o
   2  16   4        409.08        399.04         9.18 o
   3  16   4         70.44         76.70         4.87 o
   4  16   4        148.25        157.06         6.14 o
   5  16   4        108.02        108.05         5.13 o
   6  16   4         34.70         45.28         4.56 o
  -5  17   4         43.47         31.79         6.99 o
  -4  17   4         49.70         55.47         5.47 o
  -3  17   4         31.31         27.09         4.55 o
  -2  17   4         47.49         38.46         3.45 o
  -1  17   4        356.05        359.95         8.30 o
   0  17   4        177.20        196.44         6.32 o
   1  17   4        136.79        132.44         6.03 o
   2  17   4          3.64          6.47         2.45 o
   3  17   4         32.73         49.70         4.47 o
   4  17   4        187.45        196.16         7.33 o
   5  17   4         34.14         43.12         4.18 o
   6  17   4         88.82        104.92         7.80 o
  -5  18   4          0.00         -1.10         2.86 o
  -4  18   4         65.96         74.96         8.80 o
  -3  18   4         11.81         11.29         3.36 o
  -2  18   4         55.57         52.26         4.12 o
  -1  18   4         35.74         32.76         3.00 o
   0  18   4        210.09        215.94         6.04 o
   1  18   4        236.35        244.87         7.08 o
   2  18   4         65.14         74.93         6.43 o
   3  18   4         91.88         96.62         8.23 o
   4  18   4         61.38         68.24         4.89 o
  -3  19   4        133.18        138.50         6.53 o
  -2  19   4         26.85         27.35         3.65 o
  -1  19   4          2.75          4.30         2.07 o
   0  19   4         44.74         35.31         4.32 o
   1  19   4          5.70          2.93         6.34 o
   2  19   4        429.42        436.66        27.52 o
   3  19   4        126.42        141.15        17.17 o
 -11   1   5         45.44         39.56         3.88 o
 -10   1   5          8.74          8.75         3.03 o
  -9   1   5         94.46         87.98         5.44 o
  -8   1   5          4.84          4.28         2.59 o
  -7   1   5          0.78          4.34         1.93 o
  -6   1   5        762.00        741.51        36.17 o
  -5   1   5        431.89        400.14        20.88 o
  -4   1   5       1373.79       1425.36        42.30 o
  -3   1   5       1271.22       1278.25        48.58 o
  -2   1   5        346.82        396.80        17.54 o
  -1   1   5       2889.05       3218.89        94.95 o
   0   1   5       3777.58       3910.06        75.22 o
   1   1   5        599.92        524.46        10.43 o
   2   1   5         32.65         62.41         5.64 o
   3   1   5          1.38          7.27         2.52 o
   4   1   5        474.11        500.07        14.00 o
   5   1   5        513.84        457.05        17.29 o
   6   1   5        500.10        534.05        25.22 o
   7   1   5       1228.11       1221.57        17.84 o
   8   1   5        297.60        292.29         9.10 o
   9   1   5        182.29        200.11         7.58 o
  10   1   5        255.49        277.68         8.96 o
  11   1   5         74.92         63.46        10.66 o
 -11   2   5         41.05         39.40         3.15 o
 -10   2   5         18.98         16.12         4.61 o
  -9   2   5        314.49        344.40         9.51 o
  -8   2   5        798.42        774.55        11.54 o
  -7   2   5        220.22        216.70         5.81 o
  -6   2   5        231.64        224.34        17.67 o
  -5   2   5          8.33          6.80         7.08 o
  -4   2   5        195.63        192.54        13.94 o
  -3   2   5       3971.39       4493.00        61.23 o
  -2   2   5        443.88        446.61        18.62 o
  -1   2   5       1740.10       1962.37        35.49 o
   0   2   5        609.49        736.95        13.29 o
   1   2   5         51.82         55.74         3.49 o
   2   2   5        298.33        336.72        10.30 o
   3   2   5       3811.25       4255.81        76.58 o
   4   2   5       4043.41       4094.64        57.58 o
   5   2   5         93.17        117.44         8.19 o
   6   2   5        356.47        347.64        19.68 o
   7   2   5          6.25          7.34         3.10 o
   8   2   5        181.73        172.48         8.35 o
   9   2   5        361.63        362.18         9.94 o
  10   2   5          1.74          2.12         2.51 o
  11   2   5         13.25         14.36         4.22 o
 -11   3   5         47.42         51.78         4.27 o
 -10   3   5         14.98         16.20         5.11 o
  -9   3   5        857.16        953.65        13.31 o
  -8   3   5        235.90        225.72         6.53 o
  -7   3   5         23.96         19.08         2.45 o
  -6   3   5       1861.31       1826.50        25.45 o
  -5   3   5        303.81        264.42        17.64 o
  -4   3   5        836.24        686.65        27.23 o
  -3   3   5        594.87        714.45        20.22 o
  -2   3   5      12237.82      12015.75        76.46 o
  -1   3   5       2783.64       2903.53        88.21 o
   0   3   5        288.31        368.78         8.96 o
   1   3   5        773.48        736.23        15.56 o
   2   3   5         14.38         14.61         3.15 o
   3   3   5       4774.64       4868.60        66.25 o
   4   3   5        194.81        172.10         8.99 o
   5   3   5       1402.79       1472.81        27.34 o
   6   3   5         81.24         85.21        10.60 o
   7   3   5          8.97         13.05         3.89 o
   8   3   5         80.67         77.37         7.46 o
   9   3   5          0.32          4.84         3.40 o
  10   3   5         61.80         47.53         3.61 o
  11   3   5        112.92        131.53         8.95 o
 -11   4   5         86.05         79.12         6.15 o
 -10   4   5          0.66         -0.85         2.73 o
  -9   4   5        655.82        643.65        12.20 o
  -8   4   5         51.71         48.25         3.25 o
  -7   4   5        781.22        783.46        13.55 o
  -6   4   5         26.89         26.07         2.55 o
  -5   4   5       2532.97       2377.15        52.87 o
  -4   4   5        127.82        114.81        11.78 o
  -3   4   5       1516.77       1483.13        44.64 o
  -2   4   5       1148.99       1115.88        22.09 o
  -1   4   5        839.45        931.88        25.72 o
   0   4   5          0.12          3.92         2.22 o
   1   4   5        764.88        756.91        13.34 o
   2   4   5        928.26        926.85        15.65 o
   3   4   5        374.50        358.94         8.95 o
   4   4   5        195.99        211.70        10.05 o
   5   4   5       1088.25       1013.67        23.15 o
   6   4   5       1656.45       1529.36        28.02 o
   7   4   5        105.03         93.32         6.27 o
   8   4   5         33.11         24.45         4.95 o
   9   4   5         14.19          9.90         3.59 o
  10   4   5        143.99        136.06         6.40 o
  11   4   5         42.75         56.20         4.34 o
 -11   5   5         18.39         24.23         4.39 o
 -10   5   5         38.92         35.82         4.63 o
  -9   5   5        162.83        163.47         7.75 o
  -8   5   5         76.38         80.90         4.65 o
  -7   5   5        123.62        106.91         8.55 o
  -6   5   5        366.87        346.16         8.32 o
  -5   5   5        297.95        243.61        17.80 o
  -4   5   5       1880.84       1849.45        44.76 o
  -3   5   5       1776.80       1657.79        39.88 o
  -2   5   5        259.09        193.47         9.01 o
  -1   5   5        218.19        217.22         7.46 o
   0   5   5        215.38        231.14         7.31 o
   1   5   5       4328.70       4592.47       101.29 o
   2   5   5        796.52        840.40        14.32 o
   3   5   5        111.09         98.81         5.11 o
   4   5   5         12.17          5.43         2.52 o
   5   5   5        235.63        209.79         9.90 o
   6   5   5        298.74        268.62         9.92 o
   7   5   5        128.39        113.39         6.90 o
   8   5   5         51.84         57.24         4.72 o
   9   5   5         30.63         33.83         4.67 o
  10   5   5         56.33         59.77         4.74 o
 -10   6   5        203.05        199.60         6.81 o
  -9   6   5        305.78        325.78         7.63 o
  -8   6   5        275.13        263.69         8.53 o
  -7   6   5         89.75         63.12         5.46 o
  -6   6   5        170.86        156.27         7.90 o
  -5   6   5        423.54        409.69        18.83 o
  -4   6   5       1208.03       1190.48        37.01 o
  -3   6   5          6.78          6.16         3.58 o
  -2   6   5        190.91        206.49         7.19 o
  -1   6   5         86.93        111.36         5.63 o
   0   6   5       4761.13       4932.03        61.48 o
   1   6   5        164.54        193.05         7.77 o
   2   6   5       1097.98       1114.93        29.50 o
   3   6   5        867.22        911.63        21.10 o
   4   6   5       1053.69        964.80        18.00 o
   5   6   5        272.33        297.35        16.00 o
   6   6   5        838.09        810.26        22.07 o
   7   6   5        128.91        130.16         6.62 o
   8   6   5        311.22        292.64         9.41 o
   9   6   5        377.88        375.02         9.74 o
  10   6   5          5.12          0.71         2.96 o
 -10   7   5         11.46         13.22         2.64 o
  -9   7   5         51.99         49.48         3.52 o
  -8   7   5         22.91         19.84         3.29 o
  -7   7   5        240.86        199.88         8.92 o
  -6   7   5         11.50          6.83         2.60 o
  -5   7   5         92.94         93.06         4.89 o
  -4   7   5         19.17          8.03         3.83 o
  -3   7   5        806.46        775.65        17.93 o
  -2   7   5        268.73        273.21        10.30 o
  -1   7   5        393.34        346.64        11.11 o
   0   7   5        254.83        281.19        12.78 o
   1   7   5        794.30        786.10        21.65 o
   2   7   5        115.76        131.75         8.15 o
   3   7   5         40.60         48.11         5.57 o
   4   7   5        556.57        513.59        20.34 o
   5   7   5        158.29        163.51         5.93 o
   6   7   5        301.60        293.24         8.32 o
   7   7   5        326.41        323.31        10.05 o
   8   7   5          1.30         -0.36         2.90 o
   9   7   5          1.39          3.43         2.66 o
  10   7   5          6.61          7.63         2.90 o
 -10   8   5         33.47         31.02         4.75 o
  -9   8   5         91.33         85.43         4.06 o
  -8   8   5         10.45          6.76         2.79 o
  -7   8   5        288.04        255.20         9.89 o
  -6   8   5         21.03         22.94         3.77 o
  -5   8   5        905.65        837.65        17.76 o
  -4   8   5        178.11        153.80         9.00 o
  -3   8   5        533.83        508.90        12.72 o
  -2   8   5         74.04         70.95         4.90 o
  -1   8   5        941.13        999.13        17.98 o
   0   8   5        277.18        256.10         9.92 o
   1   8   5        648.10        668.65        18.08 o
   2   8   5       1347.89       1391.92        21.59 o
   3   8   5        638.21        638.53        19.03 o
   4   8   5        677.37        617.12        15.39 o
   5   8   5          3.53          3.91         2.29 o
   6   8   5        489.95        480.17        10.64 o
   7   8   5        268.13        268.82         8.06 o
   8   8   5        148.16        135.43         6.49 o
   9   8   5         26.93         25.53         2.83 o
  10   8   5          1.41          1.56         2.12 o
 -10   9   5         18.68         24.13         2.94 o
  -9   9   5         63.38         56.31         3.73 o
  -8   9   5         15.84         19.25         3.20 o
  -7   9   5        302.24        276.14        10.11 o
  -6   9   5         93.42         79.02         5.00 o
  -5   9   5        295.25        274.71         7.75 o
  -4   9   5       2004.09       1890.38        32.66 o
  -3   9   5       1547.86       1444.73        25.28 o
  -2   9   5          3.50          6.99         2.42 o
  -1   9   5         13.48         16.32         3.28 o
   0   9   5        204.02        231.40        11.39 o
   1   9   5        982.21        988.58        22.92 o
   2   9   5         20.27         13.37         2.88 o
   3   9   5         54.53         60.28         6.54 o
   4   9   5        414.95        375.48        11.15 o
   5   9   5        425.51        397.12         8.70 o
   6   9   5        752.60        733.98        12.99 o
   7   9   5        416.96        394.35         8.73 o
   8   9   5         25.65         27.85         2.91 o
   9   9   5        161.15        159.86         7.08 o
  -9  10   5          0.75         -2.12         2.12 o
  -8  10   5         18.15         17.77         3.56 o
  -7  10   5        156.99        160.37        10.61 o
  -6  10   5         25.72         22.97         3.36 o
  -5  10   5        543.36        518.68        10.73 o
  -4  10   5        290.43        291.02         7.92 o
  -3  10   5        118.55        100.60         4.31 o
  -2  10   5        195.38        165.44         9.28 o
  -1  10   5        442.45        439.28        14.55 o
   0  10   5         97.62         94.23         9.14 o
   1  10   5          3.86          5.36         3.22 o
   2  10   5        987.79        971.71        24.28 o
   3  10   5        140.06        147.59         7.72 o
   4  10   5        236.37        202.93         9.86 o
   5  10   5         42.29         37.48         3.16 o
   6  10   5        362.40        372.74         9.79 o
   7  10   5         22.43         18.70         2.57 o
   8  10   5         55.21         55.25         3.49 o
   9  10   5         36.15         28.61         3.11 o
  -9  11   5          0.26         -1.73         1.73 o
  -8  11   5         77.65         73.82         5.04 o
  -7  11   5        516.71        540.32        16.73 o
  -6  11   5        265.89        267.18         8.72 o
  -5  11   5        234.45        235.98         6.70 o
  -4  11   5        144.75        136.85         4.86 o
  -3  11   5          0.37          4.06         2.47 o
  -2  11   5       1203.54       1139.41        17.34 o
  -1  11   5       1313.93       1152.82        18.20 o
   0  11   5         69.82         61.43         4.65 o
   1  11   5        136.57        138.24         7.12 o
   2  11   5        234.19        194.94        11.37 o
   3  11   5       2542.18       2430.79        49.95 o
   4  11   5          9.98          3.84         2.32 o
   5  11   5        803.14        835.09        15.66 o
   6  11   5          3.98         -0.61         3.02 o
   7  11   5        395.55        399.94         9.11 o
   8  11   5        529.14        555.85        10.52 o
   9  11   5        124.59        116.65        11.98 o
  -9  12   5          4.67          3.89         2.95 o
  -8  12   5         28.21         19.96         3.02 o
  -7  12   5          1.36         -0.12         3.75 o
  -6  12   5        191.72        166.14         6.64 o
  -5  12   5        232.36        247.66         6.84 o
  -4  12   5         15.21         19.11         2.70 o
  -3  12   5        105.57         92.81         5.53 o
  -2  12   5         78.09         91.90         4.75 o
  -1  12   5          9.99          9.68         2.62 o
   0  12   5         29.00         27.80         3.33 o
   1  12   5       1001.24        953.94        25.28 o
   2  12   5         50.72         56.18         4.30 o
   3  12   5         80.16         80.64         5.97 o
   4  12   5         46.27         39.65         3.66 o
   5  12   5        894.14        896.35        18.62 o
   6  12   5        466.28        462.88        12.58 o
   7  12   5        126.98        130.80         6.89 o
   8  12   5        106.53        103.99         5.92 o
  -8  13   5        273.40        284.51         9.39 o
  -7  13   5          7.34         12.17         3.58 o
  -6  13   5         71.94         85.59         4.83 o
  -5  13   5         72.66         78.75         4.37 o
  -4  13   5       1899.45       1892.23        33.88 o
  -3  13   5        474.94        494.16        18.36 o
  -2  13   5         52.95         44.81         4.14 o
  -1  13   5         74.50         68.31         4.78 o
   0  13   5       1469.50       1383.07        25.96 o
   1  13   5        281.11        267.93        10.15 o
   2  13   5        242.58        216.41         8.00 o
   3  13   5          5.87          0.49         2.74 o
   4  13   5          2.93         -1.21         3.37 o
   5  13   5          9.74          5.94         4.64 o
   6  13   5        426.05        407.77        10.01 o
   7  13   5         86.26         98.72         5.65 o
   8  13   5        700.42        709.68        14.11 o
  -8  14   5         81.45         74.87         6.62 o
  -7  14   5         80.33         74.08         5.74 o
  -6  14   5          7.95         10.28         2.48 o
  -5  14   5        543.55        544.97         9.98 o
  -4  14   5        241.99        260.89         8.43 o
  -3  14   5        320.38        281.16        12.81 o
  -2  14   5          1.44          3.39         3.12 o
  -1  14   5         15.40         18.93         4.05 o
   0  14   5        106.22        108.52         5.83 o
   1  14   5          0.55          0.24         2.61 o
   2  14   5        628.06        567.57        18.90 o
   3  14   5         24.49         27.08         5.04 o
   4  14   5         72.57         81.43         5.24 o
   5  14   5        109.91         89.59         8.46 o
   6  14   5          1.74          3.27         2.92 o
   7  14   5         34.51         36.90         3.80 o
  -7  15   5          9.54          7.84         2.44 o
  -6  15   5        463.24        484.87        10.36 o
  -5  15   5        196.56        189.14         6.38 o
  -4  15   5        494.78        526.14        13.03 o
  -3  15   5         35.24         33.19         5.45 o
  -2  15   5        101.26        102.72         6.39 o
  -1  15   5        433.05        431.07        11.01 o
   0  15   5          0.55          3.74         2.61 o
   1  15   5        355.47        338.30        11.52 o
   2  15   5         93.43         82.74         5.23 o
   3  15   5         13.65         16.53         3.42 o
   4  15   5         27.38         25.46         6.15 o
   5  15   5        137.16        157.12         8.72 o
   6  15   5          4.86          2.38         2.84 o
   7  15   5         52.12         68.18         4.73 o
  -6  16   5         20.51         18.96         2.95 o
  -5  16   5          3.98          3.00         2.49 o
  -4  16   5         36.52         24.20         6.65 o
  -3  16   5         66.85         65.04         6.48 o
  -2  16   5        261.29        236.69        11.26 o
  -1  16   5         33.92         33.88         5.16 o
   0  16   5        198.27        189.79         7.14 o
   1  16   5          0.32         -0.17         3.06 o
   2  16   5        264.13        249.10         7.63 o
   3  16   5         12.08         14.06         2.94 o
   4  16   5        630.86        653.23        10.37 o
   5  16   5         15.76         13.88         3.33 o
   6  16   5         68.89         63.20         5.38 o
  -5  17   5          6.22          1.83         3.26 o
  -4  17   5         25.01         18.80         3.53 o
  -3  17   5         72.11         79.63         4.95 o
  -2  17   5         95.22         96.09         4.79 o
  -1  17   5         26.38         25.96         3.10 o
   0  17   5          2.80          2.79         2.26 o
   1  17   5          2.27          1.61         2.11 o
   2  17   5          1.28          1.81         2.45 o
   3  17   5         30.70         37.05         3.85 o
   4  17   5         95.95        113.13        13.30 o
   5  17   5         98.48        110.92         8.62 o
  -4  18   5         53.96         48.98         4.08 o
  -3  18   5         22.99         23.87        10.55 o
  -2  18   5        367.08        371.08         8.37 o
  -1  18   5         92.51         89.03         4.27 o
   0  18   5         77.95         70.68         3.89 o
   1  18   5         50.24         56.67         4.25 o
   2  18   5        566.12        622.30        15.44 o
   3  18   5         80.23         88.35         6.11 o
   4  18   5         72.89         59.41         5.98 o
  -2  19   5        320.63        328.72        10.88 o
  -1  19   5         58.13         62.10         4.88 o
   0  19   5         95.77         96.63         5.24 o
   1  19   5        104.77        125.03         6.67 o
   2  19   5          3.44         -0.56         3.45 o
 -10   0   6         27.50         27.24         4.56 o
  -9   0   6          3.93          5.19         5.91 o
  -8   0   6        299.74        288.66         8.85 o
  -7   0   6       3461.06       3455.38        41.18 o
  -6   0   6        536.86        529.92        13.02 o
  -5   0   6         83.38        104.39        19.70 o
  -4   0   6         11.12         19.88         8.13 o
  -3   0   6        192.52        220.53        21.53 o
  -2   0   6         90.34        119.69        16.20 o
  -1   0   6      24563.24      26293.23       200.92 o
   0   0   6       1549.44       1506.76        46.50 o
   1   0   6       3150.91       3382.64        47.50 o
   2   0   6        868.28        918.64        37.12 o
   3   0   6       1544.25       1810.77        54.35 o
   4   0   6       1923.77       1778.03        58.35 o
   5   0   6        662.50        618.04        37.25 o
   6   0   6        181.31        206.59        10.39 o
   7   0   6       2333.34       2271.45        38.48 o
   8   0   6          6.00          5.87         3.64 o
   9   0   6        257.60        275.66        11.84 o
  10   0   6        179.65        179.99        12.15 o
 -11   1   6         14.45          8.73         3.37 o
 -10   1   6         23.97         13.86         3.19 o
  -9   1   6        703.29        710.86        12.85 o
  -8   1   6         48.16         47.13         3.29 o
  -7   1   6         31.31         40.39         3.38 o
  -6   1   6       1040.52       1017.04        12.64 o
  -5   1   6        711.79        643.79        27.61 o
  -4   1   6        731.18        724.36        31.89 o
  -3   1   6       1647.83       1610.78        44.47 o
  -2   1   6         70.84         60.91         8.60 o
  -1   1   6        667.87        844.94        46.99 o
   0   1   6       2311.09       2310.23        26.60 o
   1   1   6       4250.60       4207.18        35.40 o
   2   1   6        165.28        186.90         8.40 o
   3   1   6       1068.52       1072.04        29.92 o
   4   1   6       1237.29       1152.88        41.58 o
   5   1   6        192.07        176.05        14.40 o
   6   1   6         75.21         68.31         4.50 o
   7   1   6        414.94        452.17        11.20 o
   8   1   6        151.42        166.15         6.96 o
   9   1   6         57.16         48.50         4.11 o
  10   1   6        376.03        431.72        10.30 o
 -11   2   6         53.49         39.83         5.06 o
 -10   2   6         12.41          8.53         3.14 o
  -9   2   6        102.04        113.23         5.12 o
  -8   2   6         81.78         70.19         3.66 o
  -7   2   6        122.79        133.27         4.79 o
  -6   2   6       1163.10       1130.05        14.41 o
  -5   2   6        636.68        628.44        27.68 o
  -4   2   6       1357.42       1366.90        44.29 o
  -3   2   6       1075.52       1106.51        26.91 o
  -2   2   6       1123.87       1136.66        31.56 o
  -1   2   6        614.10        640.67        18.70 o
   0   2   6        893.89        947.55        15.63 o
   1   2   6        440.10        404.77         9.51 o
   2   2   6        651.03        703.19        16.20 o
   3   2   6         14.13         12.25         4.31 o
   4   2   6         59.57         59.09         5.97 o
   5   2   6        219.73        194.87        12.72 o
   6   2   6       1530.47       1587.13        28.39 o
   7   2   6         28.58         20.88         3.64 o
   8   2   6        585.54        620.33        25.71 o
   9   2   6        152.56        149.06         6.44 o
  10   2   6        402.18        421.13        10.28 o
 -10   3   6         60.67         63.96         4.36 o
  -9   3   6        195.69        190.57         6.08 o
  -8   3   6         63.11         68.55         4.14 o
  -7   3   6        466.86        455.64         8.49 o
  -6   3   6         15.10         17.46         2.60 o
  -5   3   6         59.01         39.51         7.65 o
  -4   3   6          3.49          4.98         7.69 o
  -3   3   6       2870.62       2864.12        66.29 o
  -2   3   6       1422.98       1338.23        30.94 o
  -1   3   6        133.52        131.99         7.21 o
   0   3   6        168.07        176.72         6.60 o
   1   3   6        397.52        505.62        17.58 o
   2   3   6        554.80        474.67        13.73 o
   3   3   6         39.50         37.99         5.39 o
   4   3   6        185.60        198.22        10.24 o
   5   3   6          5.74          8.53         3.36 o
   6   3   6        109.85        110.76         8.18 o
   7   3   6        181.48        169.27        10.28 o
   8   3   6         28.80         32.81         5.53 o
   9   3   6        578.47        560.28        14.07 o
  10   3   6          9.20          5.54         2.37 o
 -10   4   6         42.81         57.97         5.23 o
  -9   4   6         37.08         40.57         3.93 o
  -8   4   6        969.01        982.46        17.41 o
  -7   4   6        392.79        380.21         8.40 o
  -6   4   6         80.19         84.96         4.13 o
  -5   4   6       1411.94       1415.69        50.53 o
  -4   4   6        196.55        187.03        15.23 o
  -3   4   6         10.03         11.97         4.20 o
  -2   4   6        668.75        625.81        24.94 o
  -1   4   6         69.68         56.83         4.45 o
   0   4   6        143.02        147.18         6.24 o
   1   4   6        923.68        885.15        34.09 o
   2   4   6         49.59         73.73         5.32 o
   3   4   6        105.38         68.73         5.89 o
   4   4   6        530.57        501.85        16.20 o
   5   4   6        530.25        504.54        12.33 o
   6   4   6        101.08         87.90         8.57 o
   7   4   6        106.63        109.58         8.62 o
   8   4   6         10.69          4.77         3.44 o
   9   4   6          3.38          1.82         3.28 o
  10   4   6         17.74         15.81         2.86 o
 -10   5   6          5.62          5.43         2.27 o
  -9   5   6        199.69        212.54         7.00 o
  -8   5   6        140.23        144.39         5.88 o
  -7   5   6        187.41        168.37         7.15 o
  -6   5   6        124.65        129.30         5.55 o
  -5   5   6         39.13         47.29         3.83 o
  -4   5   6         19.81         19.56         6.24 o
  -3   5   6       1347.91       1266.28        35.52 o
  -2   5   6       1412.10       1313.06        23.57 o
  -1   5   6        115.89        115.55         6.03 o
   0   5   6        836.51        795.29        16.02 o
   1   5   6        421.79        449.20        15.64 o
   2   5   6        907.21        840.80        21.38 o
   3   5   6        781.66        732.78        16.76 o
   4   5   6        541.62        547.82        17.22 o
   5   5   6          5.80          0.89         2.94 o
   6   5   6       1509.80       1429.10        22.84 o
   7   5   6        142.07        137.40         7.59 o
   8   5   6         16.68         16.36         3.23 o
   9   5   6        188.45        198.26         8.53 o
  10   5   6         30.97         32.19         3.34 o
 -10   6   6          0.34          0.77         2.43 o
  -9   6   6          0.30         -0.59         2.24 o
  -8   6   6          1.41          1.94         2.60 o
  -7   6   6        769.54        774.08        12.72 o
  -6   6   6        268.87        240.17        10.43 o
  -5   6   6         59.14         66.78         5.36 o
  -4   6   6         94.66        103.00        10.98 o
  -3   6   6        601.48        534.67        17.25 o
  -2   6   6         28.00         46.77         4.36 o
  -1   6   6         82.04         83.15         5.85 o
   0   6   6        352.54        378.55        11.42 o
   1   6   6         13.24         28.51         4.17 o
   2   6   6       1285.43       1343.08        44.74 o
   3   6   6          9.34          7.32         3.44 o
   4   6   6        622.67        622.12        27.49 o
   5   6   6         34.26         32.03         4.09 o
   6   6   6         41.72         42.29         5.02 o
   7   6   6          0.92          0.15         3.02 o
   8   6   6          1.69         -0.62         2.77 o
   9   6   6        167.69        161.43         7.60 o
  10   6   6          2.43          3.75         2.30 o
 -10   7   6        156.87        164.07        10.28 o
  -9   7   6        209.40        223.08         5.95 o
  -8   7   6         48.46         42.67         3.63 o
  -7   7   6         16.93         16.42         2.85 o
  -6   7   6         59.47         47.95         4.22 o
  -5   7   6       2891.82       2676.95        32.87 o
  -4   7   6       3880.77       3565.12        51.42 o
  -3   7   6         69.17         62.03         6.62 o
  -2   7   6        415.09        404.51        13.29 o
  -1   7   6        169.13        160.19         9.30 o
   0   7   6       2308.71       1972.87        51.00 o
   1   7   6       1594.09       1456.09        38.99 o
   2   7   6         64.27         69.51         9.46 o
   3   7   6        257.12        217.73        13.18 o
   4   7   6        474.63        426.59        11.32 o
   5   7   6         44.11         33.50         4.34 o
   6   7   6        200.48        182.05         6.84 o
   7   7   6        132.43        122.70         6.44 o
   8   7   6         27.76         30.18         3.79 o
   9   7   6        210.98        252.55         7.45 o
  10   7   6          4.67          8.36         2.23 o
  -9   8   6         46.12         47.24         3.57 o
  -8   8   6        110.10        101.67         4.77 o
  -7   8   6        275.15        261.49         8.44 o
  -6   8   6          6.26          5.97         2.74 o
  -5   8   6        290.48        279.99         8.88 o
  -4   8   6       1111.58       1046.73        34.57 o
  -3   8   6          3.18          3.73         3.27 o
  -2   8   6         20.72         27.27         3.67 o
  -1   8   6        564.29        517.47        15.11 o
   0   8   6        459.48        453.47        22.82 o
   1   8   6        319.99        260.12        14.39 o
   2   8   6        451.40        487.59        14.73 o
   3   8   6        255.54        239.81        17.72 o
   4   8   6         46.28         40.98         3.26 o
   5   8   6          3.04          0.92         2.62 o
   6   8   6         36.62         25.22         3.31 o
   7   8   6        454.75        434.46        11.45 o
   8   8   6        238.24        237.37         7.19 o
   9   8   6          4.95          3.59         2.45 o
  -9   9   6        122.10        107.13         4.37 o
  -8   9   6         38.89         37.12         3.78 o
  -7   9   6       1190.58       1289.30        24.35 o
  -6   9   6         23.79         28.79         3.54 o
  -5   9   6         21.49         20.77         3.97 o
  -4   9   6        775.73        727.06        26.96 o
  -3   9   6         25.90         23.89         2.71 o
  -2   9   6       2310.75       2137.87        24.47 o
  -1   9   6        768.38        754.21        19.05 o
   0   9   6         40.43         37.34         5.46 o
   1   9   6         41.75         56.56         7.50 o
   2   9   6        578.68        555.25        21.37 o
   3   9   6        529.05        481.45        12.58 o
   4   9   6         57.79         50.30         3.70 o
   5   9   6          0.08         -1.89         2.39 o
   6   9   6        312.85        319.45         7.94 o
   7   9   6        310.89        318.03         7.66 o
   8   9   6         58.48         46.14         3.57 o
   9   9   6         22.24         17.15         2.90 o
  -9  10   6         46.62         38.03         2.68 o
  -8  10   6         70.76         67.69         4.21 o
  -7  10   6          5.88          6.49         3.26 o
  -6  10   6         52.78         50.27         4.28 o
  -5  10   6         96.95         79.69         6.00 o
  -4  10   6         50.33         49.03         4.38 o
  -3  10   6       1668.60       1550.49        29.80 o
  -2  10   6        178.53        147.39         6.40 o
  -1  10   6        202.15        195.83         7.88 o
   0  10   6         63.11         58.25         4.95 o
   1  10   6        110.21        117.56         6.59 o
   2  10   6        489.25        499.15        15.95 o
   3  10   6         72.50         65.94         5.27 o
   4  10   6          0.23          3.06         2.05 o
   5  10   6        307.42        331.94         8.09 o
   6  10   6        349.39        343.14         8.91 o
   7  10   6         18.88         17.07         2.49 o
   8  10   6        222.86        221.02         6.24 o
   9  10   6        303.74        319.77        11.49 o
  -9  11   6          0.44         -0.66         2.65 o
  -8  11   6        186.26        179.16         7.93 o
  -7  11   6          2.07          0.31         4.25 o
  -6  11   6        409.06        389.16         9.90 o
  -5  11   6         30.63         25.74         3.19 o
  -4  11   6         41.11         46.65         4.35 o
  -3  11   6         17.14         20.42         3.01 o
  -2  11   6        311.93        266.23         9.84 o
  -1  11   6        232.46        233.44         9.36 o
   0  11   6        313.98        302.83        10.63 o
   1  11   6         13.05         12.18         4.14 o
   2  11   6        364.47        359.69        13.91 o
   3  11   6        203.75        204.87         9.18 o
   4  11   6        719.65        597.44        23.33 o
   5  11   6         58.06         54.55         6.75 o
   6  11   6         38.64         40.84         6.09 o
   7  11   6         62.10         48.95         3.20 o
   8  11   6        123.54        125.83         4.92 o
  -8  12   6          4.33          0.20         2.30 o
  -7  12   6          2.49         -0.79         3.16 o
  -6  12   6        227.79        257.48         9.31 o
  -5  12   6       1897.13       1839.22        21.70 o
  -4  12   6        442.54        457.07        11.27 o
  -3  12   6       2266.30       2165.45        35.16 o
  -2  12   6        958.98        887.54        23.96 o
  -1  12   6        226.27        202.11         7.78 o
   0  12   6         53.87         57.85         6.83 o
   1  12   6          6.02          5.33         2.88 o
   2  12   6         71.81         60.32         4.57 o
   3  12   6        295.99        266.79        10.18 o
   4  12   6        265.79        259.10         8.81 o
   5  12   6          4.12          0.84         4.00 o
   6  12   6         43.87         49.56         9.04 o
   7  12   6         40.03         38.11         5.04 o
   8  12   6        407.61        418.71        16.82 o
  -8  13   6         17.25         12.56         3.05 o
  -7  13   6         37.65         44.19         4.66 o
  -6  13   6         39.59         44.14         4.17 o
  -5  13   6          6.66          5.40         2.55 o
  -4  13   6        891.51        893.42        18.00 o
  -3  13   6         31.19         33.90         4.76 o
  -2  13   6         20.89         18.52         3.74 o
  -1  13   6        112.93        113.67         6.44 o
   0  13   6         19.81         19.88         3.74 o
   1  13   6         73.85         75.67         5.97 o
   2  13   6          7.11          8.51         3.50 o
   3  13   6         50.55         37.23         4.56 o
   4  13   6        104.81         95.63        10.14 o
   5  13   6         10.36         -3.75         6.82 o
   6  13   6          3.93         -3.06         3.82 o
   7  13   6         14.71         16.20         6.74 o
  -7  14   6          1.67         -2.60         2.60 o
  -6  14   6        161.02        170.92         6.60 o
  -5  14   6          0.09          0.90         2.30 o
  -4  14   6        147.41        156.76         7.65 o
  -3  14   6         30.84         31.47         5.47 o
  -2  14   6         52.12         56.15         5.07 o
  -1  14   6        289.09        276.73        10.16 o
   0  14   6         22.46         15.64         3.46 o
   1  14   6         87.19         82.57         6.56 o
   2  14   6        151.97        150.13         6.86 o
   3  14   6         15.76         25.00         4.70 o
   4  14   6         69.16         76.54         5.92 o
   5  14   6        119.55        106.23        14.40 o
   6  14   6          8.53         13.47         2.92 o
   7  14   6        470.58        506.15         9.96 o
  -6  15   6         17.65         19.73         3.44 o
  -5  15   6        456.10        470.26        13.28 o
  -4  15   6          8.05          8.06         7.92 o
  -3  15   6        224.28        203.83        11.94 o
  -2  15   6         28.43         19.62         3.55 o
  -1  15   6         10.97         21.98         3.77 o
   0  15   6       1261.87       1236.95        25.21 o
   1  15   6          1.01         -1.93         4.07 o
   2  15   6          8.76         10.28         3.48 o
   3  15   6        256.54        230.82         8.90 o
   4  15   6        389.83        401.07        18.28 o
   5  15   6        203.22        210.90         9.57 o
   6  15   6         15.79         11.56         3.34 o
  -5  16   6         38.33         48.46         6.05 o
  -4  16   6        101.12         94.19         9.50 o
  -3  16   6          1.57         -4.36         4.36 o
  -2  16   6          1.09         -6.45         8.65 o
  -1  16   6         84.20         62.57        12.29 o
   0  16   6         25.02         25.41         3.46 o
   1  16   6        177.64        188.93         8.09 o
   2  16   6          1.41          1.74         2.96 o
   3  16   6          9.55          2.83         2.49 o
   4  16   6          1.84          2.83         2.36 o
   5  16   6         68.34         73.06         7.39 o
  -5  17   6          4.20          5.48         2.59 o
  -4  17   6         13.94          9.83         2.99 o
  -3  17   6        333.83        339.47        10.70 o
  -2  17   6        654.58        649.11        13.02 o
  -1  17   6         37.06         39.68         4.14 o
   0  17   6          1.18          2.97         2.34 o
   1  17   6         47.07         49.91         3.66 o
   2  17   6        202.97        223.31         6.68 o
   3  17   6         25.11         27.21         4.28 o
   4  17   6         99.19        108.53         5.84 o
  -3  18   6         67.30         67.54         4.79 o
  -2  18   6         61.22         56.42         3.71 o
  -1  18   6         28.97         27.73         2.67 o
   0  18   6         14.73         10.59         2.97 o
   1  18   6          0.21         -0.88         2.17 o
   2  18   6         75.33         69.36         5.38 o
   3  18   6          2.59          3.00         1.94 o
   1  19   6          6.83          2.89         2.85 o
 -10   1   7        133.04        136.38         6.65 o
  -9   1   7         29.26         35.71         3.10 o
  -8   1   7          1.08          0.73         1.91 o
  -7   1   7        868.22        924.19        11.74 o
  -6   1   7       2785.41       2651.72        31.42 o
  -5   1   7        681.80        660.54        11.14 o
  -4   1   7        370.02        372.09        21.84 o
  -3   1   7        826.87        872.83        31.21 o
  -2   1   7        313.25        300.20        18.05 o
  -1   1   7       1722.76       1548.84        60.33 o
   0   1   7         35.36         19.42         4.75 o
   1   1   7         80.32         63.94         4.48 o
   2   1   7        812.18        866.53        22.46 o
   3   1   7        191.77        141.28        10.09 o
   4   1   7        172.17        139.73        10.75 o
   5   1   7        521.80        552.00        11.69 o
   6   1   7        696.49        704.07        13.73 o
   7   1   7        929.02        992.47        21.31 o
   8   1   7        346.98        368.94         9.94 o
   9   1   7        101.51         95.08         5.07 o
  10   1   7        116.13        109.94         4.99 o
 -10   2   7        188.92        191.84         7.50 o
  -9   2   7         96.69        111.22         4.64 o
  -8   2   7         10.74         12.12         2.45 o
  -7   2   7        385.39        389.91         7.32 o
  -6   2   7       1261.67       1300.67        20.42 o
  -5   2   7        244.36        254.58         6.32 o
  -4   2   7         60.32         50.58         9.26 o
  -3   2   7         35.41         28.81         7.48 o
  -2   2   7         26.45         29.26         8.73 o
  -1   2   7         18.01         20.25         6.15 o
   0   2   7          5.59          2.41         3.11 o
   1   2   7        359.91        344.67         9.68 o
   2   2   7        508.90        463.29        14.47 o
   3   2   7         11.07         11.02         4.32 o
   4   2   7          2.04          1.22         3.84 o
   5   2   7        137.90        137.12         8.79 o
   6   2   7        669.64        642.48        28.76 o
   7   2   7        142.88        128.31         7.26 o
   8   2   7        152.86        148.82         7.64 o
   9   2   7        270.34        278.54         9.64 o
  10   2   7         15.48         15.20         2.65 o
 -10   3   7        246.13        257.64        12.58 o
  -9   3   7          0.64          1.05         2.48 o
  -8   3   7         23.47         27.20         2.88 o
  -7   3   7        565.70        566.83        10.07 o
  -6   3   7       2450.30       2439.19        41.82 o
  -5   3   7         91.71         87.85         4.08 o
  -4   3   7       1766.84       1653.17        45.48 o
  -3   3   7       2175.52       2033.43        40.06 o
  -2   3   7        145.27        127.83         9.99 o
  -1   3   7          7.15          8.62         5.18 o
   0   3   7        730.63        692.80        15.78 o
   1   3   7       4315.51       4444.91        69.98 o
   2   3   7          5.22         10.09         3.31 o
   3   3   7         16.13         26.95         5.51 o
   4   3   7       1225.72       1201.11        28.99 o
   5   3   7        226.46        220.15         9.01 o
   6   3   7        297.04        294.99        13.22 o
   7   3   7          1.75          7.00         4.18 o
   8   3   7        140.83        119.34         8.76 o
   9   3   7         49.34         54.33         4.98 o
  10   3   7         18.75         35.88         3.33 o
 -10   4   7        171.90        189.85        11.29 o
  -9   4   7         74.58         73.22         4.44 o
  -8   4   7        181.22        167.23         6.10 o
  -7   4   7       1284.30       1257.11        14.71 o
  -6   4   7         39.82         42.62         3.63 o
  -5   4   7        183.78        231.65         7.67 o
  -4   4   7        718.81        666.20        29.38 o
  -3   4   7          1.39          4.84         3.71 o
  -2   4   7       1161.47       1036.89        26.73 o
  -1   4   7        113.02        104.83         6.08 o
   0   4   7          4.87          7.09         2.79 o
   1   4   7        390.06        446.99        14.70 o
   2   4   7        361.21        343.94        11.51 o
   3   4   7          2.48          3.15         3.75 o
   4   4   7       1187.83       1134.93        25.68 o
   5   4   7         41.04         50.12         4.91 o
   6   4   7          0.16          2.77         3.84 o
   7   4   7        139.49        129.65         9.38 o
   8   4   7         77.34         81.02         6.31 o
   9   4   7        476.62        494.95        12.44 o
  10   4   7        101.00        102.59         4.87 o
 -10   5   7         58.83         72.00         4.54 o
  -9   5   7         14.57         25.74         3.23 o
  -8   5   7         25.53         21.49         2.80 o
  -7   5   7         65.01         73.69         4.75 o
  -6   5   7        251.75        259.84         7.71 o
  -5   5   7        361.61        331.30         9.59 o
  -4   5   7        204.16        206.72         8.39 o
  -3   5   7        121.15         88.66         6.83 o
  -2   5   7          2.72          3.69         2.92 o
  -1   5   7        259.95        219.41         8.72 o
   0   5   7         11.81          6.59         3.18 o
   1   5   7        371.56        354.69        15.35 o
   2   5   7        296.19        290.28        12.29 o
   3   5   7        231.65        231.63        10.35 o
   4   5   7       2296.19       2267.19        24.22 o
   5   5   7        100.91         90.79         6.33 o
   6   5   7          0.52          3.26         3.91 o
   7   5   7        108.17        114.62         7.89 o
   8   5   7        299.23        322.50        11.19 o
   9   5   7        163.38        184.70         7.81 o
  10   5   7         12.42          8.04         1.92 o
 -10   6   7          5.73         -1.74         3.37 o
  -9   6   7        519.15        588.29        14.28 o
  -8   6   7        179.38        189.79         6.25 o
  -7   6   7        227.97        222.43         6.40 o
  -6   6   7          0.15          1.37         2.68 o
  -5   6   7       1122.32       1048.34        21.29 o
  -4   6   7         50.12         47.45         4.76 o
  -3   6   7        275.44        245.03        12.60 o
  -2   6   7          1.61          5.81         3.04 o
  -1   6   7        330.29        311.46        11.52 o
   0   6   7        342.62        299.65        14.73 o
   1   6   7        114.82        111.19         9.44 o
   2   6   7          9.90          9.82         4.23 o
   3   6   7        538.56        544.26        24.66 o
   4   6   7         33.22         39.48         4.49 o
   5   6   7          0.15         -4.26         4.26 o
   6   6   7        783.93        758.76        20.63 o
   7   6   7        446.70        447.20        11.48 o
   8   6   7          7.40          4.63         2.79 o
   9   6   7         28.19         35.13         4.04 o
  10   6   7         32.24         45.36         3.88 o
  -9   7   7          2.13          5.65         2.57 o
  -8   7   7        109.75        106.07         5.39 o
  -7   7   7          7.21          7.88         2.32 o
  -6   7   7         63.19         64.67         4.85 o
  -5   7   7         10.85         11.84         4.16 o
  -4   7   7          9.77          4.65         2.73 o
  -3   7   7          1.70          5.23         2.55 o
  -2   7   7         76.83         78.51         6.50 o
  -1   7   7        881.66        855.08        29.55 o
   0   7   7          3.45          9.54         5.12 o
   1   7   7        119.19        109.26        12.27 o
   2   7   7          5.44          9.87         4.74 o
   3   7   7          9.18         10.57         3.28 o
   4   7   7         50.25         49.64         4.89 o
   5   7   7          2.31         -0.25         3.56 o
   6   7   7        226.18        220.12         8.54 o
   7   7   7        153.18        141.78         6.76 o
   8   7   7         32.42         27.93         3.59 o
   9   7   7         97.70         85.75         4.37 o
  -9   8   7         23.66         26.75         3.01 o
  -8   8   7          7.13          6.38         2.71 o
  -7   8   7          9.56          7.35         2.91 o
  -6   8   7         69.53         72.89         5.95 o
  -5   8   7         90.95         92.59         6.51 o
  -4   8   7         62.23         51.05         4.23 o
  -3   8   7        473.73        455.85         9.78 o
  -2   8   7        833.68        749.19        13.06 o
  -1   8   7        101.88         89.65        10.91 o
   0   8   7       2206.69       2021.81        50.72 o
   1   8   7         79.72         89.17         8.90 o
   2   8   7        315.79        308.55        12.91 o
   3   8   7         25.95         26.96         5.19 o
   4   8   7         82.05         84.86         4.84 o
   5   8   7         29.70         35.54         3.59 o
   6   8   7        288.08        275.90         8.18 o
   7   8   7         77.23         78.63         5.19 o
   8   8   7         29.87         30.45         3.09 o
   9   8   7         63.50         88.01         4.10 o
  -9   9   7         49.52         72.20         4.75 o
  -8   9   7         23.21         13.85         2.82 o
  -7   9   7         45.96         45.52         4.65 o
  -6   9   7        532.05        545.93        16.66 o
  -5   9   7        368.98        329.27        11.20 o
  -4   9   7        204.47        171.06         7.25 o
  -3   9   7       1198.90       1130.15        15.34 o
  -2   9   7        216.74        197.59         7.42 o
  -1   9   7       1237.99       1131.50        19.43 o
   0   9   7        871.72        778.99        14.01 o
   1   9   7        338.06        328.74        10.89 o
   2   9   7         65.81         57.70         5.95 o
   3   9   7         37.06         26.81         3.58 o
   4   9   7         59.02         60.51         3.77 o
   5   9   7          0.81         -0.39         2.56 o
   6   9   7        509.31        484.75        10.49 o
   7   9   7         59.23         57.09         4.40 o
   8   9   7        260.98        289.61         7.96 o
   9   9   7          0.40          1.81         2.26 o
  -9  10   7          0.26         -3.05         3.05 o
  -8  10   7        292.12        299.06         8.57 o
  -7  10   7        343.25        356.21        10.10 o
  -6  10   7         29.47         31.04         3.65 o
  -5  10   7         12.11         16.91         3.33 o
  -4  10   7        101.94         92.87         7.09 o
  -3  10   7        353.45        348.95         9.90 o
  -2  10   7       1433.14       1352.36        18.91 o
  -1  10   7         14.95         13.82         3.83 o
   0  10   7        424.04        409.44        12.45 o
   1  10   7        118.48        112.33         8.87 o
   2  10   7        645.29        573.28        17.60 o
   3  10   7        225.41        248.91         8.40 o
   4  10   7       1272.11       1278.71        15.10 o
   5  10   7        100.85        112.10         5.58 o
   6  10   7         27.70         34.21         3.45 o
   7  10   7         97.40         84.99         4.31 o
   8  10   7         77.73         89.13         5.02 o
  -8  11   7        336.03        378.73        10.41 o
  -7  11   7         10.21         13.51         3.94 o
  -6  11   7          5.79          7.10         2.50 o
  -5  11   7        221.48        243.34         7.30 o
  -4  11   7       1196.76       1172.34        23.80 o
  -3  11   7       1156.37       1084.13        17.10 o
  -2  11   7        484.02        439.94        12.76 o
  -1  11   7         33.30         28.99         6.24 o
   0  11   7         16.47          5.03         4.05 o
   1  11   7       1027.16        936.22        18.74 o
   2  11   7        913.69        827.91        31.22 o
   3  11   7        281.44        327.48        11.26 o
   4  11   7        687.46        680.98        15.63 o
   5  11   7        604.41        684.80        13.70 o
   6  11   7         57.66         65.71         4.11 o
   7  11   7         26.66         22.75         2.69 o
   8  11   7         49.63         54.34         8.66 o
  -8  12   7        213.87        241.88         7.62 o
  -7  12   7          6.65         11.06         3.27 o
  -6  12   7         13.21          8.83         2.80 o
  -5  12   7        431.66        397.19         9.96 o
  -4  12   7         54.44         54.44         5.29 o
  -3  12   7          8.32          6.58         3.08 o
  -2  12   7         96.47         98.01         7.88 o
  -1  12   7         87.67         61.15         8.59 o
   0  12   7          4.77          5.59         3.41 o
   1  12   7         13.30          4.32         8.67 o
   2  12   7         40.32         23.17         3.86 o
   3  12   7        378.20        363.49        13.71 o
   4  12   7         20.35         25.76         5.25 o
   5  12   7         18.84         40.94        28.57 o
   6  12   7         15.30          7.57        10.00 o
   7  12   7         87.59         92.03         6.28 o
  -7  13   7         27.74         34.26         4.63 o
  -6  13   7        477.30        472.99        10.71 o
  -5  13   7        316.96        328.57         8.52 o
  -4  13   7          1.97          3.06         3.35 o
  -3  13   7          0.34          1.28         3.14 o
  -2  13   7       1473.43       1425.31        22.48 o
  -1  13   7        806.47        767.18        23.96 o
   0  13   7        229.59        206.98         8.97 o
   1  13   7          3.48         -4.95         4.95 o
   2  13   7          3.09          5.77         4.50 o
   3  13   7         57.96         66.77         6.47 o
   4  13   7        548.78        534.64        13.76 o
   5  13   7         20.15         42.69        26.08 o
   6  13   7        342.00        323.75        11.80 o
   7  13   7        156.44        176.15         6.48 o
  -7  14   7          7.80          5.28         3.53 o
  -6  14   7         21.07         18.00         2.55 o
  -5  14   7         88.99         82.87         5.20 o
  -4  14   7          2.33         -1.58         2.96 o
  -3  14   7          6.40          2.98         7.14 o
  -2  14   7          2.16         -1.38         3.12 o
  -1  14   7         16.33         19.62         4.32 o
   0  14   7          7.77          2.13         3.74 o
   1  14   7         36.51         38.66         4.40 o
   2  14   7          3.25          1.87         3.02 o
   3  14   7         40.18         41.42         5.51 o
   4  14   7         17.11         15.62         4.11 o
   5  14   7         62.49         58.17         9.51 o
   6  14   7        175.48        171.61         6.26 o
  -5  15   7         66.76         66.29         5.19 o
  -4  15   7         13.31         17.53         4.17 o
  -3  15   7        415.32        392.73        22.44 o
  -2  15   7         47.88         46.53         4.28 o
  -1  15   7        235.28        200.56        11.95 o
   0  15   7         50.32         33.46         3.45 o
   1  15   7        280.57        260.67         9.59 o
   2  15   7        180.85        159.43         9.10 o
   3  15   7         98.03         81.68         5.60 o
   4  15   7        104.18         99.32         7.30 o
   5  15   7         36.11         35.45         6.35 o
   6  15   7         82.82         84.55        10.92 o
  -5  16   7        173.29        178.78         9.55 o
  -4  16   7         53.74         54.79         4.96 o
  -3  16   7         59.75         42.14         6.40 o
  -2  16   7          0.66         -1.93         4.30 o
  -1  16   7         31.01         32.13         3.72 o
   0  16   7        353.01        357.04         8.67 o
   1  16   7         17.60         14.99         3.01 o
   2  16   7        160.04        158.59         8.37 o
   3  16   7          3.94          5.56         3.04 o
   4  16   7         96.53         97.70         4.74 o
   5  16   7          7.32          9.05         3.41 o
  -4  17   7        412.86        433.48        14.32 o
  -3  17   7        110.30        115.24         5.01 o
  -2  17   7          1.30          1.97         1.87 o
  -1  17   7          7.17          6.80         2.58 o
   0  17   7         12.99         13.73         2.79 o
   1  17   7        220.61        205.77         6.15 o
   2  17   7         23.50         24.07         3.18 o
   3  17   7          6.87          6.65         2.54 o
   4  17   7          3.91          5.86         3.13 o
  -2  18   7        144.67        156.01        10.14 o
  -1  18   7         13.62         18.89         2.43 o
   0  18   7        254.62        238.58         5.83 o
   1  18   7          5.41          5.46         2.26 o
   2  18   7        181.81        181.52         9.52 o
  -9   0   8        339.84        359.71        13.47 o
  -8   0   8          0.52         -1.53         2.90 o
  -7   0   8         20.32         13.59         3.92 o
  -6   0   8        259.26        241.71         9.54 o
  -5   0   8        561.96        544.86        11.86 o
  -4   0   8        184.63        167.57         9.26 o
  -3   0   8        200.91        212.80        23.86 o
  -2   0   8       1028.49        990.89        48.48 o
  -1   0   8       2462.34       2464.66        74.60 o
   0   0   8        544.74        476.22        22.19 o
   1   0   8          2.35          8.99         4.74 o
   2   0   8        136.04        166.59        19.99 o
   3   0   8          1.24          3.71         4.88 o
   4   0   8        174.24        131.31         6.89 o
   5   0   8       1486.11       1474.02        70.95 o
   6   0   8        262.11        208.80        11.02 o
   7   0   8         49.67         54.70         6.24 o
   8   0   8          3.12          4.69         3.87 o
   9   0   8          1.00          0.76         2.69 o
  -9   1   8         48.27         57.94         5.17 o
  -8   1   8          0.91          2.92         2.10 o
  -7   1   8        362.97        365.82         7.49 o
  -6   1   8        449.93        465.66        10.51 o
  -5   1   8        104.51        117.68         4.46 o
  -4   1   8          1.86          2.21         2.39 o
  -3   1   8         46.51         36.01         8.12 o
  -2   1   8        231.01        254.28        17.72 o
  -1   1   8        540.06        493.35        19.41 o
   0   1   8         23.12         19.91         4.36 o
   1   1   8         79.85         66.95         6.23 o
   2   1   8       1758.87       1784.94        43.90 o
   3   1   8       1101.87       1020.86        35.56 o
   4   1   8        158.89        148.63         5.13 o
   5   1   8        184.26        182.78         7.27 o
   6   1   8        355.39        369.83        10.83 o
   7   1   8         62.53         48.90         4.17 o
   8   1   8        323.00        347.92        10.76 o
   9   1   8         36.65         40.89         3.99 o
  -9   2   8         40.31         33.91         4.23 o
  -8   2   8        453.32        472.51         7.83 o
  -7   2   8        738.52        789.67        11.54 o
  -6   2   8        101.02        104.44         5.29 o
  -5   2   8       1141.13       1150.55        18.19 o
  -4   2   8       1974.35       1897.79        28.13 o
  -3   2   8        349.76        269.89        15.47 o
  -2   2   8         87.67         96.14        10.88 o
  -1   2   8        255.09        226.66        11.80 o
   0   2   8          4.71          0.73         3.27 o
   1   2   8       1758.62       1656.99        49.64 o
   2   2   8         58.73         83.65        10.61 o
   3   2   8         18.68         14.47         4.77 o
   4   2   8        137.96        120.68         5.75 o
   5   2   8        244.09        227.76         9.33 o
   6   2   8        754.07        752.34        20.78 o
   7   2   8        112.76        110.13         8.40 o
   8   2   8        929.15        935.44        21.62 o
   9   2   8         21.69         20.80         3.35 o
  -9   3   8         10.84          7.04         2.69 o
  -8   3   8        239.26        242.97         7.81 o
  -7   3   8        146.62        144.56         5.96 o
  -6   3   8        241.64        218.05         7.15 o
  -5   3   8         38.27         34.29         4.01 o
  -4   3   8        902.96        866.95        14.79 o
  -3   3   8          0.08          5.72         7.11 o
  -2   3   8        301.10        287.53        13.31 o
  -1   3   8        447.98        409.03        15.40 o
   0   3   8       1550.07       1480.48        32.95 o
   1   3   8        897.41        926.92        22.39 o
   2   3   8        222.58        263.61        17.50 o
   3   3   8          9.65         11.07         4.37 o
   4   3   8         11.95         18.19         3.06 o
   5   3   8        332.78        319.33        13.84 o
   6   3   8        122.04        117.48         8.94 o
   7   3   8        209.79        209.33        11.35 o
   8   3   8          0.50          5.02         4.08 o
   9   3   8        316.63        365.94        10.12 o
  -9   4   8         30.12         29.82         3.56 o
  -8   4   8         60.49         58.43         5.05 o
  -7   4   8        191.79        210.06         6.85 o
  -6   4   8         33.03         28.56         3.25 o
  -5   4   8        798.36        814.21        14.75 o
  -4   4   8        341.75        312.40         8.25 o
  -3   4   8        341.46        316.74         8.46 o
  -2   4   8          9.99          7.24         5.07 o
  -1   4   8         31.38         30.86         4.94 o
   0   4   8         21.79         13.05         3.55 o
   1   4   8        527.86        488.06        19.36 o
   2   4   8        616.51        599.16        26.40 o
   3   4   8       1587.64       1614.74        26.65 o
   4   4   8          1.06          1.74         2.30 o
   5   4   8        187.20        169.71         8.46 o
   6   4   8          6.25          8.45         4.14 o
   7   4   8        179.49        181.61        10.69 o
   8   4   8        345.52        365.21        11.46 o
   9   4   8          0.81          3.74         2.80 o
  -9   5   8        301.88        374.48        11.21 o
  -8   5   8         10.84          7.14         2.70 o
  -7   5   8         21.94         17.10         3.17 o
  -6   5   8        633.33        595.24        15.17 o
  -5   5   8         45.19         45.96         4.54 o
  -4   5   8         37.74         33.26         3.68 o
  -3   5   8         89.01         86.85         4.75 o
  -2   5   8       1060.80        946.50        28.89 o
  -1   5   8        114.25        111.84         7.53 o
   0   5   8        443.29        419.90        16.07 o
   1   5   8       3157.23       3236.90        75.54 o
   2   5   8        363.90        373.52        17.44 o
   3   5   8       1077.70       1096.23        18.95 o
   4   5   8       1699.63       1675.73        24.65 o
   5   5   8        556.21        522.19        14.26 o
   6   5   8        155.02        146.26         9.83 o
   7   5   8        277.73        274.04        12.67 o
   8   5   8        214.76        225.95         9.04 o
   9   5   8        298.20        350.61         9.45 o
  -9   6   8        206.67        222.26         8.21 o
  -8   6   8         63.31         62.85         4.13 o
  -7   6   8        154.28        150.79         5.84 o
  -6   6   8         52.49         49.90         4.68 o
  -5   6   8          9.52          6.11         3.81 o
  -4   6   8       1398.07       1388.93        22.40 o
  -3   6   8        314.71        343.25        11.35 o
  -2   6   8          1.66          6.45         2.29 o
  -1   6   8         11.54         12.39         8.14 o
   0   6   8          3.98          8.90         4.01 o
   1   6   8        300.68        265.07        14.96 o
   2   6   8         61.86         60.41         8.01 o
   3   6   8          3.75          6.74         6.66 o
   4   6   8        635.31        620.79        15.45 o
   5   6   8          2.65          2.93         4.26 o
   6   6   8          5.94          2.60         3.73 o
   7   6   8         25.65         19.69         3.59 o
   8   6   8         88.52         87.20         5.91 o
   9   6   8          0.27          2.39         2.40 o
  -9   7   8         10.17         15.23         3.16 o
  -8   7   8          3.33          4.62         3.34 o
  -7   7   8        339.17        371.07        10.42 o
  -6   7   8        940.29        959.99        16.04 o
  -5   7   8          7.15          9.92         3.60 o
  -4   7   8        171.26        160.52         7.01 o
  -3   7   8          3.18          3.03         2.32 o
  -2   7   8       4063.61       3785.22        40.61 o
  -1   7   8       1285.78       1212.32        20.21 o
   0   7   8       2657.39       2604.64        28.96 o
   1   7   8        875.20        904.81        35.92 o
   2   7   8       2563.41       2531.39        29.23 o
   3   7   8       1020.21       1004.81        22.01 o
   4   7   8         31.36         34.27         4.76 o
   5   7   8         54.76         50.71         5.69 o
   6   7   8        512.82        507.98        14.22 o
   7   7   8        162.48        174.33         7.10 o
   8   7   8          0.49          5.07         2.59 o
   9   7   8          7.44         10.90         2.45 o
  -9   8   8        234.56        277.95         8.41 o
  -8   8   8        319.92        344.30        11.37 o
  -7   8   8         37.50         35.49         3.81 o
  -6   8   8        298.25        281.06        11.91 o
  -5   8   8         11.63          8.05         3.78 o
  -4   8   8        155.81        156.68         6.28 o
  -3   8   8        433.04        423.08         9.69 o
  -2   8   8         79.25         68.94         5.51 o
  -1   8   8       5368.84       5067.76        52.37 o
   0   8   8       1001.38        987.91        18.60 o
   1   8   8        645.21        652.18        18.82 o
   2   8   8         39.73         49.90         6.72 o
   3   8   8         79.77         79.79         5.02 o
   4   8   8         10.33          4.30         2.94 o
   5   8   8        128.82        128.04         5.90 o
   6   8   8         62.17         59.08         5.87 o
   7   8   8         43.53         33.13         4.29 o
   8   8   8         16.81         19.56         2.82 o
  -8   9   8        177.27        219.51         8.67 o
  -7   9   8          9.67          7.57         2.69 o
  -6   9   8         12.64         10.24         3.36 o
  -5   9   8        520.50        529.19        14.58 o
  -4   9   8        485.13        483.70        10.23 o
  -3   9   8         10.89          8.32         2.99 o
  -2   9   8        211.07        209.42         7.92 o
  -1   9   8          3.51         11.35         4.04 o
   0   9   8        667.23        639.26        15.84 o
   1   9   8        870.86        821.71        21.40 o
   2   9   8         80.76         75.46         9.08 o
   3   9   8          1.21          1.36         2.26 o
   4   9   8        457.60        474.39        11.81 o
   5   9   8        583.47        591.60        13.33 o
   6   9   8          8.61          6.77         2.60 o
   7   9   8         19.06         12.16         2.85 o
   8   9   8         12.05         23.20         2.71 o
  -8  10   8        108.50        110.46         5.99 o
  -7  10   8         17.43         15.69         2.71 o
  -6  10   8          5.74          6.24         2.51 o
  -5  10   8          8.18          7.14         2.58 o
  -4  10   8        437.71        415.27        12.63 o
  -3  10   8        322.43        293.78         9.26 o
  -2  10   8        282.01        262.32         8.75 o
  -1  10   8         57.21         44.88         4.98 o
   0  10   8          0.63          4.21         4.20 o
   1  10   8         18.00         17.62         4.85 o
   2  10   8       1386.25       1315.14        26.85 o
   3  10   8         43.28         47.03         4.64 o
   4  10   8        624.45        618.75        13.12 o
   5  10   8          3.26          7.96         2.61 o
   6  10   8         14.59         13.42         2.71 o
   7  10   8         67.28         59.44         3.92 o
   8  10   8        491.15        529.21         9.70 o
  -8  11   8         73.93         73.99         6.42 o
  -7  11   8          4.54          6.61         2.63 o
  -6  11   8          8.16          6.78         2.35 o
  -5  11   8         23.05         18.80         2.70 o
  -4  11   8         13.86         11.20         5.20 o
  -3  11   8         22.45         20.88         4.13 o
  -2  11   8        189.70        178.84         8.48 o
  -1  11   8          4.92          7.67         4.19 o
   0  11   8        242.84        215.73        24.59 o
   1  11   8        500.75        485.12        16.94 o
   2  11   8         13.10         16.06         3.64 o
   3  11   8        119.91        108.01         6.53 o
   4  11   8        121.07        141.49         6.31 o
   5  11   8         63.60         50.45         3.93 o
   6  11   8          0.45          1.93         2.25 o
   7  11   8          0.72         -0.10         3.12 o
  -7  12   8         76.76         69.36         4.80 o
  -6  12   8        150.70        148.45         6.24 o
  -5  12   8        134.84        125.71         5.53 o
  -4  12   8          1.43         -1.19         3.29 o
  -3  12   8        355.87        334.84         9.46 o
  -2  12   8        171.38        148.08        10.77 o
  -1  12   8        406.46        366.09        25.09 o
   0  12   8          1.10         -2.44         3.07 o
   1  12   8        356.16        333.90        14.01 o
   2  12   8        124.49        115.01         7.04 o
   3  12   8          0.78          0.08         3.22 o
   4  12   8        335.12        330.61        10.89 o
   5  12   8          0.71         19.60        28.27 o
   6  12   8        296.43        299.21        11.07 o
   7  12   8          3.97         13.01         5.04 o
  -6  13   8         62.72         70.22         4.01 o
  -5  13   8          0.22          0.00         2.60 o
  -4  13   8        100.25         94.40         6.04 o
  -3  13   8         42.66         43.48         4.58 o
  -2  13   8          1.86          0.52         3.29 o
  -1  13   8          2.95          3.50         3.22 o
   0  13   8        167.83        164.21         7.95 o
   1  13   8        244.33        221.66        11.36 o
   2  13   8         15.06         10.51         3.28 o
   3  13   8        286.23        260.06        10.47 o
   4  13   8          3.59          3.60         3.02 o
   5  13   8          9.00          4.60         6.44 o
   6  13   8         29.99         25.62         3.72 o
  -6  14   8         92.54         97.27         7.44 o
  -5  14   8         31.42         33.33         7.33 o
  -4  14   8          2.61          7.23         3.52 o
  -3  14   8        304.71        305.73         9.44 o
  -2  14   8        410.75        404.62        11.34 o
  -1  14   8        405.53        404.85        11.46 o
   0  14   8         13.48         10.33         3.20 o
   1  14   8          2.34          0.71         3.10 o
   2  14   8        132.04        131.28         6.81 o
   3  14   8        243.29        260.93         9.18 o
   4  14   8         31.37         70.09        28.52 o
   5  14   8        248.84        259.21         8.13 o
   6  14   8         45.22         64.07         6.73 o
  -5  15   8          1.15          0.05         4.73 o
  -4  15   8          7.53          8.99         5.37 o
  -3  15   8         59.79         69.63         6.12 o
  -2  15   8         58.55         57.50         4.52 o
  -1  15   8         85.78         93.69         5.55 o
   0  15   8        124.36        121.82         5.41 o
   1  15   8         13.98         10.96         3.26 o
   2  15   8        385.24        391.13        10.67 o
   3  15   8         88.44        102.32         6.68 o
   4  15   8         64.54         60.91         6.16 o
   5  15   8         21.31         11.94         2.69 o
  -4  16   8         56.68         48.92         5.48 o
  -3  16   8         33.01         33.95         5.55 o
  -2  16   8         45.55         41.00         4.62 o
  -1  16   8          3.28          3.80         2.33 o
   0  16   8          9.60          3.42         2.36 o
   1  16   8         78.02         78.37         4.89 o
   2  16   8         26.37         28.90         3.90 o
   3  16   8         19.71         16.98         3.58 o
   4  16   8         20.46         40.06        12.91 o
  -2  17   8         10.33          5.71         1.98 o
  -1  17   8          1.53          8.15         2.27 o
   0  17   8        363.71        378.22         8.12 o
   1  17   8        122.36        125.35         6.13 o
   2  17   8         17.22         15.75         2.67 o
  -9   1   9        104.84        112.08        10.66 o
  -8   1   9        507.76        529.50        16.88 o
  -7   1   9        157.06        176.76         8.13 o
  -6   1   9          0.34         -2.67         3.02 o
  -5   1   9        679.70        708.60        13.83 o
  -4   1   9        479.18        419.38        12.29 o
  -3   1   9        402.06        379.94        10.09 o
  -2   1   9          2.71          4.04         3.22 o
  -1   1   9          0.73          6.36         3.99 o
   0   1   9        137.15        126.31         9.30 o
   1   1   9        823.08        785.59        36.05 o
   2   1   9        946.34        885.14        20.99 o
   3   1   9          6.54          6.53         3.57 o
   4   1   9         78.24         63.72         4.54 o
   5   1   9        362.60        359.61        10.16 o
   6   1   9         18.00         21.43         3.21 o
   7   1   9          0.05          1.32         2.45 o
   8   1   9         83.36         88.99         7.46 o
   9   1   9         95.21         99.73         4.28 o
  -9   2   9         12.42          9.86         2.23 o
  -8   2   9          9.05          9.39         3.15 o
  -7   2   9        317.09        341.80        13.35 o
  -6   2   9          1.33         -1.48         2.80 o
  -5   2   9         25.66         20.56         4.16 o
  -4   2   9         16.90         17.45         3.45 o
  -3   2   9         33.81         26.02         3.48 o
  -2   2   9        562.06        546.32        13.82 o
  -1   2   9         52.61         55.60         5.36 o
   0   2   9         72.91         66.10         8.17 o
   1   2   9        122.41        101.88         9.77 o
   2   2   9        320.69        301.18        10.51 o
   3   2   9        200.42        212.36        10.89 o
   4   2   9        174.30        165.51         7.09 o
   5   2   9        176.98        148.02         7.77 o
   6   2   9        181.36        194.60        10.98 o
   7   2   9        170.52        170.60         9.94 o
   8   2   9         14.42          7.81         3.70 o
   9   2   9        159.06        158.63         6.77 o
  -9   3   9         13.09         11.97         2.33 o
  -8   3   9         76.13         83.78         6.74 o
  -7   3   9         27.52         32.41         4.07 o
  -6   3   9         47.36         42.00         5.12 o
  -5   3   9        775.11        796.24        16.78 o
  -4   3   9         28.54         34.55         3.86 o
  -3   3   9        206.70        211.14         7.77 o
  -2   3   9        289.45        300.49        10.36 o
  -1   3   9        872.84        904.88        20.30 o
   0   3   9        153.69        133.39         7.03 o
   1   3   9        763.73        795.19        15.48 o
   2   3   9       1448.99       1429.57        19.23 o
   3   3   9         10.25          5.79         3.14 o
   4   3   9         44.12         33.31         4.34 o
   5   3   9        577.35        545.99        18.45 o
   6   3   9          0.53         -4.18         4.18 o
   7   3   9        146.68        171.62        10.03 o
   8   3   9        343.61        369.89        10.78 o
   9   3   9         84.45        108.41         5.11 o
  -9   4   9        143.39        162.45         6.77 o
  -8   4   9        385.57        449.61        10.78 o
  -7   4   9        218.41        218.85         8.68 o
  -6   4   9         70.62         93.65         6.61 o
  -5   4   9        278.74        283.47        11.74 o
  -4   4   9       1468.49       1439.34        19.57 o
  -3   4   9        502.07        548.78        12.42 o
  -2   4   9        219.48        207.56        11.22 o
  -1   4   9        194.61        202.46        10.94 o
   0   4   9       1736.19       1720.36        24.20 o
   1   4   9       1263.44       1245.29        20.69 o
   2   4   9       1283.17       1256.96        17.98 o
   3   4   9         24.97         35.21         7.46 o
   4   4   9         69.52         79.14         5.18 o
   5   4   9        140.95        114.49         8.88 o
   6   4   9          0.97         -0.23         3.77 o
   7   4   9         46.40         39.63         7.41 o
   8   4   9         20.67         21.89         3.72 o
   9   4   9          1.34          4.40         2.20 o
  -9   5   9          1.01          2.38         2.37 o
  -8   5   9        659.96        766.68        13.49 o
  -7   5   9          0.87         -0.06         2.73 o
  -6   5   9         91.97         74.40         7.38 o
  -5   5   9        270.93        276.51        10.32 o
  -4   5   9         58.07         64.11         5.73 o
  -3   5   9        622.22        611.58        15.16 o
  -2   5   9         32.32         21.58         5.75 o
  -1   5   9        754.37        734.94        16.12 o
   0   5   9        231.27        233.74        11.86 o
   1   5   9        267.90        302.70        10.49 o
   2   5   9       4272.99       4268.84        33.20 o
   3   5   9        269.19        255.40         9.82 o
   4   5   9          3.24          4.43         2.83 o
   5   5   9         55.28         58.64         7.32 o
   6   5   9        325.88        340.84        14.09 o
   7   5   9         39.02         40.44         4.86 o
   8   5   9        140.66        122.51         6.37 o
   9   5   9         88.85        108.45         4.80 o
  -9   6   9          3.45          0.45         2.56 o
  -8   6   9        113.38        130.75         6.66 o
  -7   6   9        173.37        188.51         7.94 o
  -6   6   9         80.56         77.78         5.94 o
  -5   6   9         31.00         32.10         4.69 o
  -4   6   9        679.73        707.45        12.53 o
  -3   6   9         51.16         55.68         4.64 o
  -2   6   9        276.81        262.57        10.12 o
  -1   6   9       1291.94       1243.50        21.12 o
   0   6   9         33.04         43.60         4.89 o
   1   6   9        971.48        990.96        23.86 o
   2   6   9        805.88        804.23        13.24 o
   3   6   9        672.26        643.86        18.92 o
   4   6   9        221.88        215.24         9.55 o
   5   6   9        261.68        258.45        10.30 o
   6   6   9         11.97         13.83         4.73 o
   7   6   9         11.25         13.58         2.97 o
   8   6   9        165.09        175.49         7.12 o
  -8   7   9          0.05         -1.00         2.23 o
  -7   7   9         61.57         64.99         5.09 o
  -6   7   9          1.36          0.51         3.43 o
  -5   7   9        123.85        129.07         6.42 o
  -4   7   9        134.03        125.71         5.14 o
  -3   7   9        464.11        486.51        11.60 o
  -2   7   9         26.37         32.63         4.65 o
  -1   7   9        303.00        304.13        10.84 o
   0   7   9        283.21        268.88        10.18 o
   1   7   9        102.90         98.59         8.49 o
   2   7   9         79.47         80.41         5.15 o
   3   7   9       1226.66       1228.77        21.30 o
   4   7   9         44.98         46.56         5.72 o
   5   7   9         33.26         28.85         3.82 o
   6   7   9        152.00        149.81         7.88 o
   7   7   9         21.49         13.89         2.94 o
   8   7   9          0.32         -0.50         2.37 o
  -8   8   9         15.15         12.46         2.38 o
  -7   8   9          6.73          7.53         3.06 o
  -6   8   9        199.37        189.65         8.27 o
  -5   8   9        116.32        111.79         8.33 o
  -4   8   9         35.35         33.49         3.46 o
  -3   8   9         32.28         27.09         4.15 o
  -2   8   9        400.52        368.06        11.84 o
  -1   8   9        201.70        209.85         9.28 o
   0   8   9        832.78        794.61        17.03 o
   1   8   9        215.80        229.83        13.04 o
   2   8   9        251.26        245.79        12.57 o
   3   8   9          7.43         11.25         3.16 o
   4   8   9         13.12         14.86         3.56 o
   5   8   9        132.35        132.97         5.76 o
   6   8   9          3.29          3.09         2.97 o
   7   8   9         69.40         81.23         4.56 o
   8   8   9         14.67         11.80         2.45 o
  -8   9   9        139.98        164.94         7.59 o
  -7   9   9        287.47        311.06         8.48 o
  -6   9   9          0.82          4.79         2.56 o
  -5   9   9         15.95         11.67         2.61 o
  -4   9   9          1.18          3.36         2.48 o
  -3   9   9         22.04         17.81         3.89 o
  -2   9   9        235.43        212.34         9.14 o
  -1   9   9         15.82         12.68         3.86 o
   0   9   9        422.61        417.93        16.62 o
   1   9   9         77.83         73.11         7.58 o
   2   9   9        392.07        380.02        12.46 o
   3   9   9        262.64        270.53         8.71 o
   4   9   9         88.81         92.17         7.69 o
   5   9   9         14.39         14.93         2.80 o
   6   9   9         67.98         72.56         5.40 o
   7   9   9          4.95          2.78         2.10 o
  -7  10   9         11.57         10.51         3.00 o
  -6  10   9         54.44         50.10         3.66 o
  -5  10   9        150.48        149.53         6.11 o
  -4  10   9        649.59        629.39        12.19 o
  -3  10   9         73.24         63.85         5.49 o
  -2  10   9        117.48        113.12         7.05 o
  -1  10   9         55.88         64.03         5.69 o
   0  10   9       1928.04       1885.57        33.24 o
   1  10   9         35.84         36.45         6.35 o
   2  10   9         77.46         79.56         5.25 o
   3  10   9         35.38         30.71         3.19 o
   4  10   9         92.71         80.23         6.88 o
   5  10   9        299.74        293.74         7.58 o
   6  10   9          0.77         -0.62         1.93 o
   7  10   9        144.21        143.00         5.69 o
  -7  11   9         54.14         57.46         4.34 o
  -6  11   9         49.92         51.97         3.91 o
  -5  11   9        189.02        191.88         5.80 o
  -4  11   9         26.18         24.75         5.29 o
  -3  11   9          5.49          3.41         3.27 o
  -2  11   9         65.83         67.33         7.09 o
  -1  11   9        960.60        849.22        21.91 o
   0  11   9        258.93        246.23        12.37 o
   1  11   9         67.63         68.27         7.28 o
   2  11   9         38.69         40.37         3.97 o
   3  11   9        614.58        639.01        12.59 o
   4  11   9        580.14        561.78        10.15 o
   5  11   9         33.76         31.11         3.32 o
   6  11   9          2.28          0.88         2.10 o
   7  11   9         62.32         72.59         6.85 o
  -6  12   9         34.26         36.84         2.98 o
  -5  12   9          5.62          6.58         2.73 o
  -4  12   9         61.85         59.83         5.01 o
  -3  12   9         13.03         17.37         4.81 o
  -2  12   9         66.78         62.60         5.41 o
  -1  12   9         64.95         55.22         5.26 o
   0  12   9         37.68         32.03         4.24 o
   1  12   9         22.69         25.38         5.36 o
   2  12   9          1.60          1.58         3.27 o
   3  12   9         48.21         49.48         4.54 o
   4  12   9         53.61         67.76        25.49 o
   5  12   9        170.99        168.68         8.76 o
   6  12   9         11.30          3.23         2.35 o
  -5  13   9          2.97         -0.05         2.61 o
  -4  13   9         43.13         46.26         4.22 o
  -3  13   9        407.13        439.21        11.22 o
  -2  13   9          6.76          9.69         3.22 o
  -1  13   9         58.06         51.30         4.83 o
   0  13   9        203.03        209.45         8.47 o
   1  13   9        270.03        258.29         9.54 o
   2  13   9        584.46        555.20        11.41 o
   3  13   9          1.11          2.69         2.64 o
   4  13   9         38.08         50.72        17.90 o
   5  13   9        190.57        208.91        10.12 o
  -5  14   9         48.00         40.31         5.07 o
  -4  14   9         32.51         29.51         4.17 o
  -3  14   9         19.40         27.43         3.37 o
  -2  14   9         13.27         14.60         3.71 o
  -1  14   9          1.03          0.22         2.81 o
   0  14   9         93.19         89.81         5.32 o
   1  14   9         32.39         32.85         4.02 o
   2  14   9          1.97          4.00         3.05 o
   3  14   9         31.76         37.37         4.36 o
   4  14   9          0.17         13.20        20.07 o
   5  14   9         16.19          7.71         4.07 o
  -4  15   9          7.51          5.09         3.23 o
  -3  15   9        129.40        124.91         9.31 o
  -2  15   9        106.89        111.79         5.31 o
  -1  15   9        136.48        140.03         6.98 o
   0  15   9          7.74         15.55         3.91 o
   1  15   9         69.52         69.02         4.63 o
   2  15   9        163.69        142.61         6.15 o
   3  15   9         70.51         56.51        10.45 o
   4  15   9        275.87        308.69        23.94 o
  -2  16   9         54.52         53.67         3.48 o
  -1  16   9         92.84        103.08         6.25 o
   0  16   9        205.15        206.16         6.89 o
   1  16   9         55.94         47.44         3.08 o
   2  16   9         52.19         49.89         3.95 o
  -8   0  10        161.66        171.00         7.91 o
  -7   0  10         79.41         71.20         6.59 o
  -6   0  10         88.75         72.00         6.75 o
  -5   0  10        105.56        115.86         8.78 o
  -4   0  10        859.77        843.30        21.38 o
  -3   0  10       1335.30       1311.30        26.54 o
  -2   0  10        187.52        190.40        10.38 o
  -1   0  10         30.29         31.00         7.32 o
   0   0  10        396.88        338.96        19.91 o
   1   0  10        846.26        812.38        37.29 o
   2   0  10         32.67         33.20         7.57 o
   3   0  10         27.09         45.39         8.53 o
   4   0  10         38.45         40.67         5.83 o
   5   0  10        316.83        310.69        13.33 o
   6   0  10        323.70        343.29        13.37 o
   7   0  10        112.66        105.52         7.21 o
   8   0  10        502.46        486.45        16.94 o
  -8   1  10        192.30        214.68         7.10 o
  -7   1  10          0.02         -2.91         2.91 o
  -6   1  10         17.55         20.37         3.38 o
  -5   1  10        101.06         95.72         5.66 o
  -4   1  10          1.62          1.14         2.97 o
  -3   1  10        121.95        109.64         5.97 o
  -2   1  10         12.21          6.27         2.74 o
  -1   1  10        507.13        447.15        16.23 o
   0   1  10        352.11        293.64        17.05 o
   1   1  10       1785.19       1857.08        22.22 o
   2   1  10        568.36        551.58        17.58 o
   3   1  10        329.64        351.54        10.06 o
   4   1  10        731.74        756.17        17.00 o
   5   1  10         21.57         19.93         3.30 o
   6   1  10         99.91        106.97         5.52 o
   7   1  10         23.72         32.01         3.95 o
   8   1  10         40.86         41.61         4.40 o
  -8   2  10         83.21         75.19         5.28 o
  -7   2  10         38.19         35.48         4.58 o
  -6   2  10        306.77        330.66        10.60 o
  -5   2  10        134.01        141.98         6.70 o
  -4   2  10          7.08         14.48         3.29 o
  -3   2  10         43.69         52.85         4.59 o
  -2   2  10        129.47        103.33         6.76 o
  -1   2  10       1465.60       1454.90        23.91 o
   0   2  10        191.88        161.99         7.22 o
   1   2  10        103.15         99.26         7.75 o
   2   2  10        542.84        492.51        16.70 o
   3   2  10        123.07        141.15         6.73 o
   4   2  10       1241.80       1229.32        18.70 o
   5   2  10          0.08         -0.02         3.00 o
   6   2  10        163.32        147.57         9.36 o
   7   2  10         19.42         22.25         4.79 o
   8   2  10          3.16          6.71         2.45 o
  -8   3  10          3.87          4.41         3.34 o
  -7   3  10          2.20          7.07         4.46 o
  -6   3  10         18.05         24.16         3.98 o
  -5   3  10         31.49         29.16         3.84 o
  -4   3  10          0.35          3.72         3.36 o
  -3   3  10         57.99         52.10         4.51 o
  -2   3  10        595.19        604.47        25.43 o
  -1   3  10          9.80          7.82         4.59 o
   0   3  10        158.64        158.35         7.12 o
   1   3  10        327.18        289.97        10.79 o
   2   3  10        247.85        226.22         9.47 o
   3   3  10       1481.04       1444.20        26.28 o
   4   3  10        600.98        566.43        14.95 o
   5   3  10          7.45          1.11         3.79 o
   6   3  10         49.27         34.68         5.54 o
   7   3  10         51.50         56.04         5.94 o
   8   3  10         21.69         28.04         3.39 o
  -8   4  10         68.16         83.29         4.60 o
  -7   4  10        353.18        403.93        10.75 o
  -6   4  10        533.19        540.69        13.47 o
  -5   4  10         17.49         14.57         3.55 o
  -4   4  10         99.33        100.97         6.74 o
  -3   4  10        103.77        111.64         7.03 o
  -2   4  10        361.63        343.91        14.84 o
  -1   4  10        133.34        127.91         6.30 o
   0   4  10        580.71        571.94        17.54 o
   1   4  10         56.76         60.66         5.68 o
   2   4  10       1185.42       1216.90        18.49 o
   3   4  10         84.72        102.95         8.50 o
   4   4  10        669.61        651.52        15.86 o
   5   4  10         61.37         63.98         7.03 o
   6   4  10         26.33         19.49         4.78 o
   7   4  10          8.32          6.98         3.86 o
   8   4  10         36.58         45.87         3.88 o
  -8   5  10         99.12        109.75         4.90 o
  -7   5  10        115.96        136.54         8.31 o
  -6   5  10        306.65        332.84         9.09 o
  -5   5  10         35.85         38.84         3.95 o
  -4   5  10        232.83        222.63         8.18 o
  -3   5  10         65.01         62.37         4.86 o
  -2   5  10        632.83        592.16        15.16 o
  -1   5  10        146.70        125.29         7.52 o
   0   5  10        572.92        565.52        19.86 o
   1   5  10          0.77          1.76         3.41 o
   2   5  10       2522.14       2499.96        30.54 o
   3   5  10         55.82         60.37         9.37 o
   4   5  10         14.69         21.43         4.29 o
   5   5  10        134.65        123.71         8.89 o
   6   5  10         15.85         11.64         4.42 o
   7   5  10        483.07        508.51        12.40 o
   8   5  10          3.19          2.01         2.22 o
  -8   6  10         10.78         10.85         2.29 o
  -7   6  10          1.61         -0.38         2.30 o
  -6   6  10        281.76        308.38         9.93 o
  -5   6  10         13.01          9.57         3.04 o
  -4   6  10        284.47        245.06         7.49 o
  -3   6  10       1757.85       1775.14        19.71 o
  -2   6  10         96.80         86.28         6.50 o
  -1   6  10         16.66         21.18         4.32 o
   0   6  10        594.55        603.85        22.19 o
   1   6  10        161.13        179.18         8.66 o
   2   6  10         20.05         18.04         3.25 o
   3   6  10        141.65        140.05         6.67 o
   4   6  10        329.24        366.05        11.94 o
   5   6  10         76.61         76.48         7.29 o
   6   6  10        241.77        242.48         9.43 o
   7   6  10         92.66        106.21         5.92 o
   8   6  10          0.38          1.79         2.05 o
  -8   7  10        124.13        124.38         6.34 o
  -7   7  10          7.30          4.27         2.10 o
  -6   7  10         62.57         59.34         4.97 o
  -5   7  10        126.45        111.08         6.66 o
  -4   7  10        957.55        972.69        14.05 o
  -3   7  10        178.71        178.99         6.46 o
  -2   7  10       1636.10       1530.08        29.78 o
  -1   7  10        354.55        367.26        11.96 o
   0   7  10       3066.59       2913.84        43.38 o
   1   7  10        217.58        199.90        15.94 o
   2   7  10        283.92        284.35         8.16 o
   3   7  10          0.02          0.10         2.78 o
   4   7  10         79.53         94.88         6.68 o
   5   7  10        127.50        146.85         7.63 o
   6   7  10        120.39        123.59         6.69 o
   7   7  10         31.85         31.52         3.64 o
  -7   8  10        118.23        122.36         4.91 o
  -6   8  10        187.35        201.41         7.51 o
  -5   8  10         68.47         69.00         4.54 o
  -4   8  10        216.81        209.84         8.44 o
  -3   8  10        698.68        700.49        16.98 o
  -2   8  10        296.79        299.24        10.86 o
  -1   8  10         68.30         68.97         6.11 o
   0   8  10         19.14         21.48         4.17 o
   1   8  10        486.71        491.89        10.48 o
   2   8  10          0.54          3.95         3.11 o
   3   8  10        240.97        224.49         7.93 o
   4   8  10        123.60        104.48         7.35 o
   5   8  10         14.44         16.93         3.59 o
   6   8  10         95.80        102.05         5.85 o
   7   8  10          2.79          9.34         1.99 o
  -7   9  10          8.92          8.44         1.83 o
  -6   9  10        277.98        278.75        11.08 o
  -5   9  10        111.18        122.96         5.48 o
  -4   9  10         77.74         81.73         4.33 o
  -3   9  10        165.20        171.13         8.23 o
  -2   9  10        537.26        534.15        14.01 o
  -1   9  10       1549.88       1509.36        29.27 o
   0   9  10        135.40        151.91        17.21 o
   1   9  10        242.78        225.27         9.43 o
   2   9  10        530.40        529.32        11.12 o
   3   9  10        500.63        511.09        12.80 o
   4   9  10         48.35         42.96         5.49 o
   5   9  10        145.90        145.87         6.71 o
   6   9  10        100.09        110.58         6.43 o
   7   9  10        411.76        471.80        17.51 o
  -6  10  10        179.55        180.20         5.32 o
  -5  10  10        193.25        200.36         5.67 o
  -4  10  10         29.65         33.03         4.02 o
  -3  10  10        209.09        208.53         8.57 o
  -2  10  10        182.38        192.27         8.57 o
  -1  10  10         75.95         85.13         8.25 o
   0  10  10         29.84         44.80        11.45 o
   1  10  10         99.38         89.28        12.23 o
   2  10  10         11.91         15.62         2.89 o
   3  10  10         22.73         27.19         5.45 o
   4  10  10        177.91        183.38         7.08 o
   5  10  10          7.77          5.66         2.55 o
   6  10  10        322.14        332.04         8.47 o
  -6  11  10         39.71         35.79         4.09 o
  -5  11  10         72.48         61.03         5.85 o
  -4  11  10        213.76        231.64         8.85 o
  -3  11  10         34.41         35.48         5.23 o
  -2  11  10        148.37        159.20         9.62 o
  -1  11  10         18.39         23.61         5.97 o
   0  11  10          2.78         13.06        11.05 o
   1  11  10         11.21         12.65         3.00 o
   2  11  10         19.07         16.42         3.12 o
   3  11  10        143.19        146.44         6.94 o
   4  11  10         43.20         51.03         7.04 o
   5  11  10         56.33         40.62         4.24 o
   6  11  10          0.16         -3.98         4.09 o
  -5  12  10         32.41         34.85         3.72 o
  -4  12  10         47.45         34.70         4.78 o
  -3  12  10        155.97        167.18         7.09 o
  -2  12  10         21.40         29.71         4.17 o
  -1  12  10        893.04        886.92        16.48 o
   0  12  10        147.69        171.38        14.40 o
   1  12  10         74.68         80.48         5.73 o
   2  12  10        214.70        222.43         7.53 o
   3  12  10          1.32          2.75         2.47 o
   4  12  10        321.72        328.04        20.43 o
   5  12  10          0.16         -5.19         8.84 o
  -4  13  10          0.81          0.82         2.56 o
  -3  13  10          2.13          4.72         2.32 o
  -2  13  10          0.95          2.60         2.71 o
  -1  13  10         20.66         17.37         3.76 o
   0  13  10          1.66          6.92         3.30 o
   1  13  10          1.65          3.95         2.60 o
   2  13  10        180.30        195.52         7.23 o
   3  13  10        125.18        156.03        11.42 o
   4  13  10         75.74         84.38        10.65 o
  -4  14  10         25.00         27.84         4.34 o
  -3  14  10        237.42        253.73         9.14 o
  -2  14  10        176.97        197.32         7.88 o
  -1  14  10         54.79         54.21         3.48 o
   0  14  10          0.12          3.10         2.53 o
   1  14  10         86.46         83.92         4.23 o
   2  14  10        325.70        353.69        14.11 o
   3  14  10        109.27        120.35        17.52 o
  -2  15  10         17.35         29.46         3.66 o
  -1  15  10         87.16         81.72         4.30 o
   0  15  10        703.40        808.85        15.45 o
   1  15  10        191.18        210.05         8.12 o
   2  15  10          2.98         14.10        16.81 o
  -8   1  11         14.61         13.31         2.22 o
  -7   1  11        189.22        201.92         7.25 o
  -6   1  11         31.03         26.36         3.22 o
  -5   1  11        232.53        244.60         8.02 o
  -4   1  11         37.72         24.99         3.72 o
  -3   1  11         23.09         29.21         3.86 o
  -2   1  11         11.10          5.48         3.46 o
  -1   1  11         16.22         27.94         5.52 o
   0   1  11        324.48        301.11        10.94 o
   1   1  11         11.39         13.60         3.15 o
   2   1  11        875.72        845.28        22.00 o
   3   1  11        134.84        124.77         5.14 o
   4   1  11        691.64        721.51        17.86 o
   5   1  11        427.68        438.60        12.44 o
   6   1  11        505.85        536.03        12.71 o
   7   1  11          2.18         -1.00         2.95 o
   8   1  11        103.50        114.67         8.92 o
  -8   2  11        410.32        488.00        14.83 o
  -7   2  11         15.08          9.08         2.83 o
  -6   2  11          7.41          3.14         2.36 o
  -5   2  11         19.86         22.10         3.34 o
  -4   2  11         93.88        103.48         5.83 o
  -3   2  11       1082.99       1041.70        21.27 o
  -2   2  11        107.76         96.31         8.34 o
  -1   2  11        142.47        153.60         8.03 o
   0   2  11         48.45         51.54         5.17 o
   1   2  11         53.06         48.22         4.38 o
   2   2  11        108.08         97.56         8.23 o
   3   2  11         93.81         69.76         5.07 o
   4   2  11        568.71        601.25        14.94 o
   5   2  11          3.98         -1.51         3.03 o
   6   2  11        167.18        178.86         9.54 o
   7   2  11          6.05          3.20         2.83 o
   8   2  11         35.97         24.67         5.22 o
  -8   3  11         28.05         24.68         2.57 o
  -7   3  11        259.99        310.08         8.53 o
  -6   3  11         20.89         22.80         3.94 o
  -5   3  11          3.83          0.48         5.72 o
  -4   3  11        169.49        163.18         8.12 o
  -3   3  11        143.41        168.99         8.32 o
  -2   3  11        392.82        354.02        10.37 o
  -1   3  11        164.73        146.53         6.98 o
   0   3  11        174.17        158.72        11.15 o
   1   3  11        565.60        548.13        16.78 o
   2   3  11          3.53          8.26         3.36 o
   3   3  11         41.79         43.32         4.22 o
   4   3  11        171.89        173.69        10.40 o
   5   3  11         60.96         57.08         6.51 o
   6   3  11        126.17        143.87         8.67 o
   7   3  11         95.90         92.34         6.28 o
  -8   4  11         45.47         45.16         3.60 o
  -7   4  11          2.14          6.25         2.14 o
  -6   4  11       1414.98       1515.47        45.17 o
  -5   4  11        130.58        134.89         5.44 o
  -4   4  11          7.50          3.03         2.82 o
  -3   4  11         10.17          7.99         2.68 o
  -2   4  11       1333.32       1264.48        18.99 o
  -1   4  11        483.14        487.66        12.01 o
   0   4  11        393.48        363.27        11.30 o
   1   4  11         44.14         51.54         4.81 o
   2   4  11         88.21         92.61         5.56 o
   3   4  11        178.56        206.89         9.21 o
   4   4  11          1.93          5.40         4.37 o
   5   4  11          5.77          2.85         4.00 o
   6   4  11          3.73         10.61         4.12 o
   7   4  11          2.82          5.37         2.59 o
  -7   5  11         13.41          8.45         1.71 o
  -6   5  11         35.20         52.22         3.97 o
  -5   5  11        110.22        105.17         4.81 o
  -4   5  11          2.48          0.43         2.68 o
  -3   5  11        112.66         95.26         6.55 o
  -2   5  11         14.16          9.38         3.66 o
  -1   5  11        488.69        478.24        20.28 o
   0   5  11        861.00        897.95        15.96 o
   1   5  11        114.84        112.99         6.25 o
   2   5  11         14.12          8.43         3.19 o
   3   5  11         75.14         67.93         5.85 o
   4   5  11        630.85        626.24        18.75 o
   5   5  11         33.84         35.44         5.61 o
   6   5  11         66.13         61.94         4.92 o
   7   5  11         16.61         18.67         2.93 o
  -7   6  11          3.75          4.74         1.86 o
  -6   6  11          0.38          0.99         2.35 o
  -5   6  11         57.90         57.72         3.75 o
  -4   6  11        515.57        520.39        10.04 o
  -3   6  11        188.61        198.59         7.51 o
  -2   6  11        107.94        105.99         6.91 o
  -1   6  11          0.21          1.25         3.56 o
   0   6  11          7.22         12.09         4.02 o
   1   6  11        529.96        523.06        14.27 o
   2   6  11          0.03          2.83         2.93 o
   3   6  11        504.51        501.10        13.49 o
   4   6  11        101.64        111.68         8.59 o
   5   6  11        158.04        162.09         7.55 o
   6   6  11          1.20          4.02         2.60 o
   7   6  11         21.72         19.17         2.68 o
  -7   7  11          0.24         -2.11         2.11 o
  -6   7  11         55.59         54.07         3.58 o
  -5   7  11         13.14         14.17         2.62 o
  -4   7  11        142.40        164.34         5.75 o
  -3   7  11        177.91        174.82         8.71 o
  -2   7  11         12.29         11.28         3.66 o
  -1   7  11        432.88        449.21        18.46 o
   0   7  11        299.81        302.03        11.21 o
   1   7  11          1.32          3.37         2.90 o
   2   7  11        124.25        117.43         6.00 o
   3   7  11         72.25         75.13         7.19 o
   4   7  11          0.25          4.08         3.74 o
   5   7  11         46.38         48.48         4.42 o
   6   7  11         34.54         34.15         3.00 o
   7   7  11         33.30         40.72         3.86 o
  -6   8  11        152.17        165.38         6.06 o
  -5   8  11        283.14        289.45         9.93 o
  -4   8  11        453.92        451.30         9.69 o
  -3   8  11        290.82        300.85        11.58 o
  -2   8  11        119.58        119.97         7.05 o
  -1   8  11         51.94         58.59         7.85 o
   0   8  11        249.81        270.41        12.75 o
   1   8  11        242.01        260.90         8.52 o
   2   8  11        652.48        613.61        12.68 o
   3   8  11         26.03         23.19         3.64 o
   4   8  11         94.64         93.47         7.27 o
   5   8  11         28.82         26.92         4.39 o
   6   8  11         55.33         44.71         3.03 o
  -6   9  11         48.21         49.47         3.19 o
  -5   9  11         92.70         97.02         4.84 o
  -4   9  11         64.92         59.94         4.59 o
  -3   9  11          0.41         -1.06         3.21 o
  -2   9  11         11.50         16.59         3.89 o
  -1   9  11         15.35         17.03         5.47 o
   0   9  11       1140.63       1175.19        21.28 o
   1   9  11         20.22         27.46         5.16 o
   2   9  11          0.40          1.44         2.61 o
   3   9  11         51.78         48.71         4.23 o
   4   9  11        129.20        129.76         6.17 o
   5   9  11         53.77         51.56         6.16 o
   6   9  11         30.83         24.37         4.66 o
  -5  10  11         17.26         13.56         2.95 o
  -4  10  11          0.12         -2.04         2.50 o
  -3  10  11        162.03        166.74        14.22 o
  -2  10  11        248.68        236.91        14.78 o
  -1  10  11        357.98        374.25        14.16 o
   0  10  11         22.63         20.15         5.52 o
   1  10  11        110.89        103.05         5.42 o
   2  10  11         87.91         85.81         5.63 o
   3  10  11          6.76          2.90         2.16 o
   4  10  11        252.14        298.87         8.36 o
   5  10  11         64.32         60.58         4.49 o
  -5  11  11        206.16        201.47         7.43 o
  -4  11  11          0.02          1.60         4.68 o
  -3  11  11        229.94        248.13         8.10 o
  -2  11  11         64.99         63.22         6.21 o
  -1  11  11         38.10         44.15         9.22 o
   0  11  11        218.22        198.69         7.50 o
   1  11  11         11.87         14.84         2.45 o
   2  11  11        429.41        428.77        12.03 o
   3  11  11        114.44        128.07         6.76 o
   4  11  11        404.09        416.30        11.11 o
   5  11  11          5.50         -3.33         4.12 o
  -4  12  11         55.79         51.69         4.41 o
  -3  12  11         25.78         28.73         3.19 o
  -2  12  11        129.98        126.62         6.54 o
  -1  12  11         23.30         24.19         3.85 o
   0  12  11         78.16         73.20         4.17 o
   1  12  11        119.19        122.99         5.04 o
   2  12  11         17.25         40.97        10.94 o
   3  12  11          1.53          7.40         4.65 o
  -3  13  11         39.49         35.44         3.81 o
  -2  13  11          1.85          4.91         2.28 o
  -1  13  11         63.78         58.92         3.06 o
   0  13  11         16.57         14.86         2.34 o
   1  13  11          0.11          0.54         1.94 o
   2  13  11        174.43        202.91         7.67 o
   3  13  11        133.74        136.56         8.61 o
  -1  14  11         49.51         50.17         4.24 o
   0  14  11        223.87        232.84         8.04 o
   1  14  11        105.98        114.04         7.94 o
  -7   0  12        277.76        302.66         9.01 o
  -6   0  12          3.76         -0.84         2.84 o
  -5   0  12        586.70        669.76        17.06 o
  -4   0  12        225.59        225.85        10.69 o
  -3   0  12         78.66         60.29         6.46 o
  -2   0  12        227.86        227.80        16.73 o
  -1   0  12         62.16         82.58         7.68 o
   0   0  12        153.08        173.94        10.33 o
   1   0  12        315.85        276.73        12.52 o
   2   0  12          0.16          3.38         6.07 o
   3   0  12         48.33         46.31         5.74 o
   4   0  12        468.07        497.60        15.52 o
   5   0  12        668.15        768.99        17.78 o
   6   0  12       1360.93       1394.90        30.47 o
  -7   1  12         20.62         27.37         2.82 o
  -6   1  12          3.80          3.31         1.99 o
  -5   1  12          1.92         -0.93         3.11 o
  -4   1  12        219.48        217.91         8.59 o
  -3   1  12        120.92        112.13         6.84 o
  -2   1  12        561.55        514.67        17.26 o
  -1   1  12         63.85         63.18         5.61 o
   0   1  12        141.56        135.84         6.53 o
   1   1  12        100.46         76.84         5.09 o
   2   1  12         49.14         40.87         6.00 o
   3   1  12         44.21         40.24         4.04 o
   4   1  12        100.19         87.37         6.27 o
   5   1  12         32.62         30.51         3.95 o
   6   1  12         64.54         82.55         5.79 o
  -7   2  12        156.72        181.45         6.72 o
  -6   2  12         34.75         33.26         2.62 o
  -5   2  12          6.49          1.60         2.31 o
  -4   2  12         26.51         19.73         3.71 o
  -3   2  12         59.56         61.39         4.53 o
  -2   2  12        244.39        265.04        10.09 o
  -1   2  12          9.20          4.63         3.29 o
   0   2  12        263.19        239.18         8.38 o
   1   2  12        416.26        426.00        13.47 o
   2   2  12        870.78        842.13        21.60 o
   3   2  12         39.43         27.58         3.70 o
   4   2  12        161.80        140.94         7.21 o
   5   2  12          0.05          6.36         3.64 o
   6   2  12        250.11        297.11        10.34 o
   7   2  12         85.85        114.04         8.63 o
  -7   3  12          7.32          8.11         3.73 o
  -6   3  12          0.30         -2.10         2.10 o
  -5   3  12          0.04         -0.87         2.24 o
  -4   3  12         20.63         22.52         3.25 o
  -3   3  12        178.33        183.29         8.28 o
  -2   3  12        148.93        151.93         6.47 o
  -1   3  12         29.43         29.40         4.23 o
   0   3  12        160.40        138.48         6.58 o
   1   3  12         10.15          8.48         3.16 o
   2   3  12        259.99        249.20         9.77 o
   3   3  12        138.68        137.24         6.38 o
   4   3  12        262.46        263.55        13.11 o
   5   3  12          1.37          6.35         3.60 o
   6   3  12          1.04          3.77         2.90 o
  -7   4  12         23.25         21.74         2.84 o
  -6   4  12         20.63         22.73         2.56 o
  -5   4  12         53.86         47.23         3.30 o
  -4   4  12         31.66         25.41         2.91 o
  -3   4  12         12.83         11.30         3.64 o
  -2   4  12          9.49          8.17         3.38 o
  -1   4  12        125.31        108.45         6.59 o
   0   4  12         10.35         13.06         3.13 o
   1   4  12         29.74         25.13         5.89 o
   2   4  12          9.99          9.26         3.51 o
   3   4  12        148.38        138.52         9.13 o
   4   4  12        677.68        695.48        18.51 o
   5   4  12         43.08         34.99         5.02 o
   6   4  12        106.37        112.88         5.38 o
  -6   5  12        252.98        255.55         6.11 o
  -5   5  12          1.31          4.94         2.08 o
  -4   5  12         31.00         36.58         3.14 o
  -3   5  12        280.99        256.55         7.95 o
  -2   5  12         88.44         88.66         6.02 o
  -1   5  12         18.85         24.34         5.17 o
   0   5  12        756.22        723.78        13.45 o
   1   5  12         27.30         32.75         4.76 o
   2   5  12         61.25         58.86         5.13 o
   3   5  12        348.48        355.12        11.11 o
   4   5  12          1.15          4.94         3.96 o
   5   5  12        481.23        483.76        17.80 o
   6   5  12         79.43         84.02         4.57 o
  -6   6  12         12.11          9.86         1.97 o
  -5   6  12         98.47         87.61         3.69 o
  -4   6  12         23.44         25.87         3.14 o
  -3   6  12        380.41        381.82        10.85 o
  -2   6  12         11.55         12.91         3.42 o
  -1   6  12         34.96         35.15         5.06 o
   0   6  12          3.68         10.92         3.58 o
   1   6  12         14.84         11.95         3.24 o
   2   6  12        164.12        183.61         6.90 o
   3   6  12         78.98         88.46         7.49 o
   4   6  12         46.57         53.38         8.38 o
   5   6  12          5.30          8.90         3.44 o
   6   6  12        113.13        133.21         6.52 o
  -6   7  12        254.16        295.01        11.69 o
  -5   7  12         37.70         36.66         2.44 o
  -4   7  12        534.13        529.96        13.82 o
  -3   7  12         58.43         62.67         5.13 o
  -2   7  12        122.17        118.24         6.38 o
  -1   7  12        149.81        136.05         7.28 o
   0   7  12         10.94         11.35         3.62 o
   1   7  12        431.86        441.86        11.72 o
   2   7  12        188.49        184.13         6.65 o
   3   7  12        132.22        137.63         8.46 o
   4   7  12         16.58         15.51         4.04 o
   5   7  12         17.41         18.17         3.62 o
  -5   8  12        546.54        565.19        27.21 o
  -4   8  12         38.02         46.31         3.85 o
  -3   8  12          9.80         12.15         3.13 o
  -2   8  12        108.04         90.64         6.39 o
  -1   8  12          3.87          3.14         2.61 o
   0   8  12        309.65        335.63         8.93 o
   1   8  12         14.69         24.59         5.26 o
   2   8  12          6.00          3.36         2.62 o
   3   8  12        301.47        330.95        11.84 o
   4   8  12        135.51        160.32         7.98 o
   5   8  12        126.23        163.95         7.22 o
  -5   9  12          3.07          6.22         2.31 o
  -4   9  12          1.79          0.57         4.17 o
  -3   9  12        214.61        204.17        10.77 o
  -2   9  12         14.98          8.72         5.22 o
  -1   9  12          0.26         -2.64         2.64 o
   0   9  12          6.06          2.56         3.30 o
   1   9  12         42.70         33.93         3.68 o
   2   9  12          5.48          6.72         2.50 o
   3   9  12          2.31          0.36         2.64 o
   4   9  12          0.26          0.19         2.45 o
  -4  10  12         22.55         19.35         3.18 o
  -3  10  12         78.60        102.22         6.05 o
  -2  10  12         86.35         78.88         4.21 o
  -1  10  12          0.03         -2.79         2.79 o
   0  10  12         36.36         35.39         3.93 o
   1  10  12          1.70          1.47         2.88 o
   2  10  12        130.78        155.93         7.51 o
   3  10  12         50.06         58.79         4.99 o
   4  10  12        353.32        379.76        14.34 o
  -3  11  12         99.62        106.95         4.48 o
  -2  11  12         58.63         65.01         4.41 o
  -1  11  12         85.95         80.83         4.01 o
   0  11  12         43.73         42.09         5.28 o
   1  11  12         57.52         57.34         4.90 o
   2  11  12        165.61        166.05         6.89 o
  -2  12  12         13.01         10.69         3.44 o
  -1  12  12          1.24         -0.30         4.23 o
   0  12  12         80.29         82.32         7.00 o
   1  12  12         12.93         18.45         4.06 o
  -6   1  13         23.60         21.07         2.42 o
  -5   1  13        255.78        283.69         5.93 o
  -4   1  13         80.20         65.46         3.91 o
  -3   1  13         34.22         35.54         4.16 o
  -2   1  13        113.22        104.70         5.41 o
  -1   1  13         91.87         72.19         4.81 o
   0   1  13        471.11        459.38        10.59 o
   1   1  13          9.95         14.61         3.50 o
   2   1  13        333.08        313.97         8.89 o
   3   1  13         14.35         13.11         3.23 o
   4   1  13        307.44        349.18         9.51 o
   5   1  13         22.87         21.92         2.73 o
  -6   2  13          1.71          2.42         1.71 o
  -5   2  13        326.03        364.11         8.21 o
  -4   2  13          6.54          6.97         2.32 o
  -3   2  13          0.15         -0.74         2.29 o
  -2   2  13          3.95          0.81         2.63 o
  -1   2  13        469.22        484.22        10.87 o
   0   2  13         71.23         76.85         4.90 o
   1   2  13          9.83         11.74         3.28 o
   2   2  13        169.35        181.86         6.90 o
   3   2  13         65.37         65.83         5.07 o
   4   2  13        545.56        620.83        14.80 o
   5   2  13          0.62          2.43         2.58 o
  -5   3  13        101.64        113.45         4.56 o
  -4   3  13         95.75         87.98         4.70 o
  -3   3  13          2.35          4.83         2.89 o
  -2   3  13         10.90         14.49         3.27 o
  -1   3  13          1.01          3.42         2.58 o
   0   3  13          2.17          1.44         2.40 o
   1   3  13          0.04         -0.88         3.10 o
   2   3  13         37.45         43.00         3.90 o
   3   3  13        181.34        180.78        11.83 o
   4   3  13         91.50         79.53         6.21 o
   5   3  13         73.18         73.59         6.79 o
  -5   4  13         56.18         52.70         3.02 o
  -4   4  13        222.57        232.99         7.38 o
  -3   4  13        615.25        641.27        12.74 o
  -2   4  13         53.09         42.22         6.59 o
  -1   4  13          1.12          2.72         3.09 o
   0   4  13        359.32        367.98        10.60 o
   1   4  13         29.87         48.44         3.90 o
   2   4  13        172.34        166.80         7.55 o
   3   4  13         84.95         87.33         6.78 o
   4   4  13         92.74        131.75         7.47 o
   5   4  13        266.67        342.51        19.30 o
  -5   5  13         51.07         52.89         4.40 o
  -4   5  13          6.78          6.76         1.98 o
  -3   5  13         19.13         26.71         3.48 o
  -2   5  13         28.02         21.23         4.36 o
  -1   5  13          0.34         -2.91         3.11 o
   0   5  13         13.32         16.13         2.87 o
   1   5  13         68.70         56.10         4.64 o
   2   5  13          0.82          2.67         2.85 o
   3   5  13         56.81         58.56         5.82 o
   4   5  13         19.08         18.74         3.56 o
   5   5  13          2.87          8.22         2.73 o
  -5   6  13         12.44          1.68         3.12 o
  -4   6  13         14.39         14.78         2.55 o
  -3   6  13          0.21         -2.43         2.43 o
  -2   6  13         89.61         86.20         6.59 o
  -1   6  13        106.62        106.33         5.88 o
   0   6  13          6.16          4.00         2.82 o
   1   6  13          0.76          2.62         3.11 o
   2   6  13         17.51         18.77         2.69 o
   3   6  13         59.40         78.95         6.15 o
   4   6  13          2.90          1.59         2.71 o
  -4   7  13          1.32         -1.01         1.99 o
  -3   7  13          0.86          0.09         2.80 o
  -2   7  13          5.68          5.15         2.06 o
  -1   7  13          0.07          1.70         2.04 o
   0   7  13          7.59          7.45         2.73 o
   1   7  13          3.81          0.27         2.23 o
   2   7  13         27.53         20.38         2.89 o
   3   7  13          0.08          3.15         2.69 o
   4   7  13         42.56         43.86         4.13 o
  -4   8  13         74.98         77.07         6.78 o
  -3   8  13        136.48        140.91         5.44 o
  -2   8  13         53.97         58.80         4.08 o
  -1   8  13        305.60        334.19         8.81 o
   0   8  13         61.06         70.94         4.26 o
   1   8  13        209.78        218.50         6.06 o
   2   8  13         46.86         47.34         3.51 o
   3   8  13         20.51         20.97         3.23 o
  -3   9  13        107.62        108.80         7.27 o
  -2   9  13        250.45        240.36         7.03 o
  -1   9  13        168.24        189.36         9.41 o
   0   9  13         18.69         15.49         3.27 o
   1   9  13         17.95         24.37         3.47 o
   2   9  13        153.32        159.45        10.23 o
  -2  10  13         49.38         57.19         5.66 o
  -1  10  13         24.00         24.88         4.55 o
   0  10  13         16.19         17.89         2.88 o
  -4   0  14         72.97         83.18         9.58 o
  -3   0  14        340.63        378.53        26.91 o
  -2   0  14        104.91        143.84         8.99 o
  -1   0  14        239.80        258.96        10.04 o
   0   0  14         24.48         27.23         3.42 o
   1   0  14          1.35          3.67         3.33 o
   2   0  14         89.06        116.70         9.93 o
   3   0  14          0.99          4.67         3.84 o
  -4   1  14        126.61        105.79         6.93 o
  -3   1  14        200.59        206.43         7.37 o
  -2   1  14          3.85          5.50         2.22 o
  -1   1  14          0.90          6.05         2.32 o
   0   1  14         68.59         66.71         3.94 o
   1   1  14          9.33          6.38         2.66 o
   2   1  14          2.61          1.88         2.24 o
   3   1  14          0.73         -2.53         2.69 o
   4   1  14          8.36         13.70         3.88 o
  -4   2  14        178.38        178.11         8.00 o
  -3   2  14          1.88          0.95         1.94 o
  -2   2  14         79.59         65.93         3.71 o
  -1   2  14          4.31          8.99         2.26 o
   0   2  14        436.01        448.20         8.98 o
   1   2  14         57.92         70.33         4.10 o
   2   2  14         56.83         44.75         3.69 o
   3   2  14        104.47        109.57         4.84 o
   4   2  14        113.46        131.55         8.67 o
  -4   3  14          0.53          7.11         2.14 o
  -3   3  14         80.81        100.83         4.88 o
  -2   3  14          0.08         -2.41         2.41 o
  -1   3  14        126.77        121.44         5.67 o
   0   3  14         58.52         57.44         3.98 o
   1   3  14          6.61          3.71         1.80 o
   2   3  14          0.31          0.68         2.58 o
   3   3  14         26.10         26.01         3.56 o
  -4   4  14        252.78        291.02        11.67 o
  -3   4  14        121.88        133.69         5.30 o
  -2   4  14          5.77          1.94         2.36 o
  -1   4  14          5.36          3.92         2.14 o
   0   4  14          1.71          1.97         1.89 o
   1   4  14         65.72         62.63         3.60 o
   2   4  14        160.78        160.02         7.88 o
   3   4  14         11.84         14.93         3.05 o
  -3   5  14        230.31        262.12         6.80 o
  -2   5  14         51.48         53.20         3.25 o
  -1   5  14          8.22         10.35         2.17 o
   0   5  14         73.66         85.72         4.66 o
   1   5  14         59.12         67.28         3.64 o
   2   5  14         49.71         58.81         6.61 o
   3   5  14         23.25         18.38         5.39 o
  -2   6  14        123.95        119.61         5.44 o
  -1   6  14        143.88        160.94         5.74 o
   0   6  14         17.63         21.52         2.45 o
   1   6  14         16.64         16.44         2.43 o
   2   6  14          0.68          3.57         2.38 o
  -2   7  14         19.94         12.61         3.59 o
  -1   7  14        722.05        816.86        13.94 o
   0   7  14         46.29         54.86         4.34 o
   1   7  14        408.77        437.01        16.05 o
  -1   1  15          5.32         10.38         3.57 o
   0   1  15         98.90         94.67         7.54 o
   0   2  15         26.91         29.17         4.58 o
                                                
